# Supplementary material for: Bacterial cellulose spheroids as building blocks for 3D and patterned living materials and for regeneration
Source: Nat Commun. 2021 Aug 19;12:5027. doi: 10.1038/s41467-021-25350-8 (PMC8377073; doi:10.1038/s41467-021-25350-8)
Supplement: Supplementary file 9 — Source Data [file 41467_2021_25350_MOESM9_ESM.xlsx]

## Sheet: Fig. 4E
Type of sample:	Control 1 Pellicle 1				Type of sample:	Control 2 Pellicle 1				Type of sample:	Repaired section 1 Pellicle 1				Type of sample:	Repaired section 2 Pellicle 1				Type of sample:	Control 1 Pellicle 2				Type of sample:	Control 2 Pellicle 2				Type of sample:	Control 3 Pellicle 2				Type of sample:	Repaired section 1 Pellicle 2				Type of sample:	Repaired section 2 Pellicle 2				Type of sample:	Repaired section 3 Pellicle 2
Width :	5				Width :	5				Width :	5				Width :	5				Width :	5				Width :	5				Width :	5				Width :	5				Width :	5				Width :	5
Thickness :	0.056	0.039	0.045		Thickness :	0.041	0.046	0.051		Thickness :	0.049	0.046	0.041		Thickness :	0.044	0.026	0.052		Thickness :	0.104	0.096	0.098		Thickness :	0.128	0.098	0.103		Thickness :	0.142	0.095	0.099		Thickness :	0.114	0.078	0.089		Thickness :	0.097	0.082	0.115		Thickness :	0.14	0.092	0.107
Thickness Average :	0.0466667				Thickness Average :	0.046				Thickness Average :	0.0453333				Thickness Average :	0.0406667				Thickness Average :	0.0993333				Thickness Average :	0.109667				Thickness Average :	0.112				Thickness Average :	0.0936667				Thickness Average :	0.098				Thickness Average :	0.113
Data from tensile experiment in equipment					Data from tensile experiment in equipment					Data from tensile experiment in equipment					Data from tensile experiment in equipment					Data from tensile experiment in equipment					Data from tensile experiment in equipment					Data from tensile experiment in equipment					Data from tensile experiment in equipment					Data from tensile experiment in equipment					Data from tensile experiment in equipment
Point	Elongation	Force			Point	Elongation	Force			Point	Elongation	Force			Point	Elongation	Force			Point	Elongation	Force			Point	Elongation	Force			Point	Elongation	Force			Point	Elongation	Force			Point	Elongation	Force			Point	Elongation	Force
0.1	0	0.20529			0.1	0	0.19145			0.1	0	0.09325			0.1	0	0.11193			0.1	0	0.12706			1.2	0	0.01276			0.1	0	0.11579			0.1	0	0.06589			1.6	0	0.02081			2.1	0.001	0.37819
0.2	0	0.20014			0.2	0	0.20111			0.2	0	0.09003			0.2	0	0.10517			0.2	0	0.12545			1.3	0	0.04335			0.2	0	0.11257			0.2	0	0.07393			1.7	0	0.04335			2.2	0.001	0.4619
0.3	0	0.21399			0.3	0	0.2317			0.3	0	0.08842			0.3	0	0.10001			0.3	0	0.12062			1.4	0	0.0852			0.3	0	0.11418			0.3	0	0.08198			1.8	0	0.06428			2.3	0.001	0.55688
0.4	0	0.25295			0.4	0	0.26711			0.4	0	0.10613			0.4	0	0.10645			0.4	0	0.15764			1.5	0	0.14155			0.4	0	0.1174			0.4	0	0.09486			1.9	0	0.08198			2.4	0.001	0.66473
0.5	0	0.30253			0.5	0	0.30575			0.5	0	0.12384			0.5	0	0.12738			0.5	0	0.21238			1.6	0	0.22204			0.5	0	0.11418			0.5	0	0.11418			2	0	0.10452			2.5	0.001	0.78386
0.6	0	0.36563			0.6	0	0.35243			0.6	0	0.14799			0.6	0	0.15378			0.6	0	0.27838			1.7	0	0.32506			0.6	0	0.11579			0.6	0	0.14477			2.1	0	0.1335			2.6	0.001	0.92069
0.7	0	0.43389			0.7	0	0.40394			0.7	0	0.17535			0.7	0	0.18501			0.7	0	0.35082			1.8	0	0.44097			0.7	0	0.11579			0.7	0	0.17535			2.2	0	0.16408			2.7	0.001	1.05913
0.8	0	0.51373			0.8	0	0.45707			0.8	0	0.20594			0.8	0	0.2259			0.8	0	0.43775			1.9	0	0.5778			0.8	0	0.1174			0.8	0	0.22043			2.3	0	0.20433			2.8	0.001	1.20563
0.9	0	0.59905			0.9	0	0.5118			0.9	0	0.23653			0.9	0	0.26647			0.9	0	0.52629			2	0	0.7243			0.9	0	0.10452			0.9	0	0.26872			2.4	0.001	0.24618			2.9	0.001	1.36178
1	0	0.68985			1	0	0.56653			1	0	0.2655			1	0	0.31444			1	0	0.62771			2.1	0	0.87884			1	0	0.11901			1	0	0.32989			2.5	0.001	0.29126			3	0.001	1.5131
1.1	0	0.78418			1.1	0	0.63093			1.1	0	0.29609			1.1	0	0.36692			1.1	0	0.72912			2.2	0	1.0366			1.1	0	0.16086			1.1	0	0.40233			2.6	0.001	0.35082			3.1	0.001	1.66925
1.2	0	0.88463			1.2	0	0.69532			1.2	0.001	0.32828			1.2	0	0.42262			1.2	0	0.8402			2.3	0	1.20241			1.2	0	0.21238			1.2	0	0.478			2.7	0.001	0.4136			3.2	0.001	1.8254
1.3	0	0.98219			1.3	0	0.76293			1.3	0.001	0.37014			1.3	0.001	0.48315			1.3	0	0.95933			2.4	0	1.37144			1.3	0	0.28321			1.3	0	0.55849			2.8	0.001	0.48443			3.3	0.001	1.98799
1.4	0	1.08232			1.4	0.001	0.84503			1.4	0.001	0.40877			1.4	0.001	0.55494			1.4	0	1.07362			2.5	0	1.54207			1.4	0	0.35726			1.4	0	0.64702			2.9	0.001	0.56171			3.4	0.001	2.14575
1.5	0	1.18663			1.5	0.001	0.9223			1.5	0.001	0.44419			1.5	0.001	0.6364			1.5	0	1.18792			2.6	0	1.7111			1.5	0	0.44741			1.5	0	0.742			3	0.001	0.64702			3.5	0.001	2.318
1.6	0	1.28805			1.6	0.001	1.0044			1.6	0.002	0.48604			1.6	0.001	0.72108			1.6	0	1.30543			2.7	0	1.87691			1.6	0	0.55366			1.6	0	0.84181			3.1	0.001	0.74039			3.6	0.001	2.49025
1.7	0.001	1.39429			1.7	0.001	1.09455			1.7	0.002	0.52629			1.7	0.001	0.81477			1.7	0	1.42778			2.8	0	2.04755			1.7	0	0.66473			1.7	0	0.94162			3.2	0.001	0.84342			3.7	0.001	2.65928
1.8	0.001	1.49539			1.8	0.001	1.18631			1.8	0.002	0.56653			1.8	0.001	0.91296			1.8	0	1.54529			2.9	0	2.2198			1.8	0	0.79352			1.8	0	1.03982			3.3	0.001	0.94967			3.8	0.001	2.83314
1.9	0.001	1.59874			1.9	0.001	1.27968			1.9	0.003	0.61161			1.9	0.001	1.01277			1.9	0	1.66281			3	0	2.39527			1.9	0	0.93196			1.9	0	1.15733			3.4	0.002	1.06396			3.9	0.001	3.01021
2	0.001	1.70402			2	0.001	1.37787			2	0.003	0.65185			2	0.002	1.11322			2	0.001	1.78998			3.1	0.001	2.57396			2	0	1.07362			2	0.001	1.27485			3.5	0.002	1.18792			4	0.002	3.18568
2.1	0.001	1.80866			2.1	0.001	1.48412			2.1	0.004	0.70176			2.1	0.003	1.214			2.1	0.001	1.91555			3.2	0.001	2.75265			2.1	0	1.22655			2.1	0.001	1.38753			3.6	0.002	1.31992			4.1	0.002	3.36276
2.2	0.001	1.9046			2.2	0.001	1.58715			2.2	0.004	0.74522			2.2	0.003	1.3225			2.2	0.001	2.04594			3.3	0.001	2.93616			2.2	0	1.38753			2.2	0.001	1.50827			3.7	0.002	1.46319			4.2	0.002	3.55433
2.3	0.001	2.01214			2.3	0.002	1.70145			2.3	0.005	0.79191			2.3	0.003	1.41844			2.3	0.001	2.18117			3.4	0.001	3.12612			2.3	0	1.54529			2.3	0.001	1.63705			3.8	0.002	1.60486			4.3	0.002	3.7298
2.4	0.001	2.11581			2.4	0.002	1.80447			2.4	0.005	0.84503			2.4	0.003	1.51696			2.4	0.001	2.31478			3.5	0.001	3.31608			2.4	0	1.70305			2.4	0.001	1.76262			3.9	0.002	1.75779			4.4	0.003	3.92297
2.5	0.001	2.22109			2.5	0.002	1.91394			2.5	0.005	0.8901			2.5	0.003	1.61902			2.5	0.001	2.46127			3.6	0.001	3.50925			2.5	0	1.87208			2.5	0.001	1.88979			4	0.002	1.91394			4.5	0.003	4.11454
2.6	0.001	2.32991			2.6	0.002	2.02341			2.6	0.006	0.93679			2.6	0.004	1.71915			2.6	0.001	2.60615			3.7	0.001	3.6976			2.6	0	2.04111			2.6	0.001	2.0218			4.1	0.002	2.07492			4.6	0.004	4.30771
2.7	0.001	2.43487			2.7	0.003	2.13448			2.7	0.006	0.98669			2.7	0.004	1.81703			2.7	0.001	2.75748			3.8	0.001	3.88595			2.7	0	2.21658			2.7	0.001	2.14575			4.2	0.002	2.24878			4.7	0.004	4.49284
2.8	0.001	2.54208			2.8	0.003	2.24556			2.8	0.007	1.03016			2.8	0.004	1.90814			2.8	0.001	2.90397			3.9	0.001	4.08234			2.8	0	2.39044			2.8	0.001	2.27614			4.3	0.002	2.42586			4.8	0.004	4.67797
2.9	0.001	2.65252			2.9	0.003	2.35502			2.9	0.007	1.08811			2.9	0.004	2.00666			2.9	0.001	3.06173			4	0.001	4.27552			2.9	0	2.57074			2.9	0.002	2.39849			4.4	0.003	2.61581			4.9	0.004	4.85988
3	0.002	2.7623			3	0.004	2.46288			3	0.008	1.13962			3	0.004	2.09874			3	0.002	3.22432			4.1	0.001	4.47996			3	0	2.74621			3	0.002	2.52405			4.5	0.003	2.80577			5	0.004	5.04017
3.1	0.002	2.87885			3.1	0.004	2.57396			3.1	0.008	1.18792			3.1	0.005	2.19565			3.1	0.003	3.39496			4.2	0.001	4.68924			3.1	0	2.92489			3.1	0.002	2.65606			4.6	0.003	3.0086			5.1	0.005	5.22369
3.2	0.002	2.99218			3.2	0.004	2.67538			3.2	0.009	1.23621			3.2	0.005	2.30061			3.2	0.003	3.5656			4.3	0.002	4.89529			3.2	0	3.10358			3.2	0.003	2.77679			4.7	0.003	3.19534			5.2	0.005	5.40399
3.3	0.002	3.10262			3.3	0.005	2.78001			3.3	0.01	1.29095			3.3	0.006	2.39817			3.3	0.003	3.73945			4.4	0.002	5.1094			3.3	0	3.29515			3.3	0.003	2.90236			4.8	0.003	3.38852			5.3	0.005	5.58751
3.4	0.002	3.21627			3.4	0.006	2.87499			3.4	0.011	1.34729			3.4	0.006	2.49572			3.4	0.003	3.91331			4.5	0.002	5.31223			3.4	0.001	3.4835			3.4	0.003	3.01826			4.9	0.004	3.5833			5.4	0.006	5.76781
3.5	0.002	3.33217			3.5	0.006	2.97802			3.5	0.011	1.41168			3.5	0.006	2.59038			3.5	0.003	4.07912			4.6	0.002	5.51668			3.5	0.001	3.67989			3.5	0.003	3.14383			5	0.004	3.77809			5.5	0.006	5.93522
3.6	0.003	3.44615			3.6	0.006	3.08105			3.6	0.012	1.46319			3.6	0.007	2.6831			3.6	0.004	4.24815			4.7	0.002	5.71629			3.6	0.001	3.87629			3.6	0.004	3.26778			5.1	0.004	3.96805			5.6	0.006	6.10586
3.7	0.003	3.5598			3.7	0.006	3.19051			3.7	0.012	1.51954			3.7	0.008	2.78613			3.7	0.004	4.41557			4.8	0.003	5.91108			3.7	0.001	4.06946			3.7	0.004	3.39335			5.2	0.005	4.16122			5.7	0.007	6.27006
3.8	0.003	3.66927			3.8	0.007	3.29676			3.8	0.013	1.5791			3.8	0.008	2.88079			3.8	0.004	4.58782			4.9	0.003	6.11552			3.8	0.001	4.26586			3.8	0.005	3.52213			5.3	0.005	4.35601			5.8	0.007	6.42621
3.9	0.004	3.78131			3.9	0.007	3.40784			3.9	0.014	1.63061			3.9	0.008	2.9822			3.9	0.004	4.75202			5	0.004	6.31836			3.9	0.001	4.47513			3.9	0.005	3.65253			5.4	0.005	4.54114			5.9	0.008	6.59524
4	0.004	3.88852			4	0.008	3.51247			4	0.015	1.68696			4	0.009	3.08137			4	0.004	4.92266			5.1	0.004	6.51958			4	0.001	4.6828			4	0.006	3.7797			5.5	0.006	4.72787			6	0.008	6.77393
4.1	0.004	4.00121			4.1	0.008	3.62033			4.1	0.016	1.74491			4.1	0.009	3.18439			4.1	0.005	5.0933			5.2	0.004	6.71598			4.1	0.001	4.89368			4.1	0.006	3.90687			5.6	0.006	4.90978			6.1	0.009	6.94618
4.2	0.004	4.10488			4.2	0.008	3.72336			4.2	0.016	1.80286			4.2	0.01	3.27809			4.2	0.005	5.26394			5.3	0.005	6.90272			4.2	0.001	5.10457			4.2	0.006	4.03083			5.7	0.007	5.09491			6.2	0.009	7.11843
4.3	0.005	4.21402			4.3	0.009	3.83926			4.3	0.017	1.8576			4.3	0.01	3.37532			4.3	0.006	5.42492			5.4	0.005	7.09428			4.3	0.002	5.3235			4.3	0.007	4.158			5.8	0.007	5.27682			6.3	0.01	7.29229
4.4	0.005	4.3148			4.4	0.01	3.94551			4.4	0.018	1.91072			4.4	0.011	3.47448			4.4	0.006	5.57785			5.5	0.005	7.27941			4.4	0.002	5.53277			4.4	0.007	4.29323			5.9	0.008	5.46355			6.4	0.01	7.45005
4.5	0.006	4.41654			4.5	0.011	4.05659			4.5	0.019	1.97028			4.5	0.012	3.57075			4.5	0.006	5.73239			5.6	0.006	7.46293			4.5	0.002	5.73722			4.5	0.008	4.42362			6	0.008	5.66317			6.5	0.011	7.61264
4.6	0.006	4.51731			4.6	0.011	4.16766			4.6	0.02	2.02341			4.6	0.013	3.66798			4.6	0.007	5.88854			5.7	0.006	7.65449			4.6	0.002	5.94166			4.6	0.008	4.5524			6.1	0.008	5.8483			6.6	0.011	7.77523
4.7	0.006	4.61487			4.7	0.011	4.27391			4.7	0.021	2.07814			4.7	0.013	3.75748			4.7	0.008	6.05274			5.8	0.006	7.85572			4.7	0.002	6.1445			4.7	0.008	4.68119			6.2	0.009	6.03342			6.7	0.012	7.93621
4.8	0.007	4.71339			4.8	0.012	4.37694			4.8	0.022	2.1377			4.8	0.014	3.85053			4.8	0.008	6.22177			5.9	0.007	8.05694			4.8	0.003	6.3425			4.8	0.009	4.80997			6.3	0.009	6.21211			6.8	0.013	8.10202
4.9	0.007	4.80933			4.9	0.013	4.47674			4.9	0.022	2.2037			4.9	0.014	3.94261			4.9	0.009	6.38436			6	0.007	8.24851			4.9	0.004	6.54051			4.9	0.01	4.93715			6.4	0.01	6.39402			6.9	0.013	8.26461
5	0.008	4.91139			5	0.013	4.58943			5	0.023	2.26327			5	0.015	4.0334			5	0.009	6.54856			6.1	0.007	8.4433			5	0.004	6.74174			5	0.011	5.06915			6.5	0.011	6.57915			7	0.014	8.43042
5.1	0.008	5.01506			5.1	0.014	4.69246			5.1	0.024	2.32605			5.1	0.016	4.12484			5.1	0.01	6.7031			6.2	0.008	8.6252			5.1	0.004	6.93813			5.1	0.011	5.19311			6.6	0.011	6.76266			7.1	0.015	8.58657
5.2	0.008	5.1065			5.2	0.015	4.79388			5.2	0.025	2.38561			5.2	0.017	4.2195			5.2	0.01	6.86247			6.3	0.009	8.81194			5.2	0.004	7.12487			5.2	0.012	5.32511			6.7	0.012	6.95423			7.2	0.016	8.74594
5.3	0.009	5.20598			5.3	0.016	4.89851			5.3	0.026	2.44034			5.3	0.018	4.31061			5.3	0.011	7.03472			6.4	0.009	9.00673			5.3	0.005	7.31644			5.3	0.012	5.44424			6.8	0.013	7.13453			7.3	0.016	8.90692
5.4	0.009	5.30225			5.4	0.017	4.99832			5.4	0.027	2.49991			5.4	0.018	4.40269			5.4	0.011	7.1957			6.5	0.01	9.19346			5.4	0.005	7.49673			5.4	0.013	5.5698			6.9	0.013	7.31965			7.4	0.017	9.06146
5.5	0.011	5.39498			5.5	0.017	5.09491			5.5	0.028	2.55625			5.5	0.019	4.49059			5.5	0.012	7.35829			6.6	0.01	9.39308			5.5	0.005	7.68186			5.5	0.013	5.69536			7	0.014	7.49995			7.5	0.018	9.21117
5.6	0.011	5.48995			5.6	0.018	5.19955			5.6	0.028	2.62064			5.6	0.02	4.5817			5.6	0.013	7.52249			6.7	0.011	9.58143			5.6	0.006	7.86538			5.6	0.015	5.8161			7.1	0.014	7.66737			7.6	0.019	9.34962
5.7	0.011	5.5888			5.7	0.019	5.29774			5.7	0.03	2.68181			5.7	0.021	4.66863			5.7	0.014	7.68508			6.8	0.011	9.77299			5.7	0.006	8.06499			5.7	0.016	5.93844			7.2	0.016	7.84445			7.7	0.02	9.49772
5.8	0.012	5.68377			5.8	0.02	5.40882			5.8	0.03	2.73816			5.8	0.022	4.76071			5.8	0.014	7.84284			6.9	0.012	9.9549			5.8	0.006	8.26783			5.8	0.017	6.06079			7.3	0.016	8.0167			7.8	0.021	9.63777
5.9	0.013	5.77811			5.9	0.021	5.51185			5.9	0.031	2.7945			5.9	0.023	4.84442			5.9	0.015	7.99899			7	0.012	10.1368			5.9	0.006	8.45779			5.9	0.017	6.18635			7.4	0.018	8.19378			7.9	0.022	9.78426
6	0.013	5.8747			6	0.022	5.61648			6	0.033	2.85406			6	0.024	4.93232			6	0.016	8.15353			7.1	0.014	10.3252			6	0.007	8.64935			6	0.018	6.31031			7.5	0.018	8.35637			8	0.023	9.93236
6.1	0.013	5.9671			6.1	0.023	5.70985			6.1	0.033	2.90558			6.1	0.025	5.01989			6.1	0.017	8.31129			7.2	0.014	10.5119			6.1	0.008	8.83609			6.1	0.019	6.43909			7.6	0.019	8.51413			8.1	0.024	10.0901
6.2	0.014	6.06047			6.2	0.024	5.80644			6.2	0.034	2.97319			6.2	0.026	5.10618			6.2	0.018	8.46422			7.3	0.016	10.6906			6.2	0.008	9.02444			6.2	0.02	6.55661			7.7	0.021	8.68155			8.2	0.025	10.235
6.3	0.016	6.15126			6.3	0.025	5.90464			6.3	0.035	3.02792			6.3	0.027	5.19021			6.3	0.019	8.61233			7.4	0.016	10.8596			6.3	0.009	9.21278			6.3	0.021	6.67895			7.8	0.021	8.84253			8.3	0.026	10.3799
6.4	0.016	6.24141			6.4	0.026	5.99801			6.4	0.036	3.08909			6.4	0.028	5.27456			6.4	0.02	8.75238			7.5	0.017	11.0367			6.4	0.009	9.40757			6.4	0.022	6.79808			7.9	0.023	9.00351			8.4	0.027	10.5167
6.5	0.017	6.33349			6.5	0.027	6.09621			6.5	0.037	3.14222			6.5	0.029	5.35795			6.5	0.021	8.9037			7.6	0.018	11.2105			6.5	0.01	9.59109			6.5	0.023	6.90916			8	0.024	9.16771			8.5	0.028	10.66
6.6	0.018	6.42042			6.6	0.028	6.19118			6.6	0.038	3.19856			6.6	0.03	5.45003			6.6	0.022	9.05341			7.7	0.018	11.3844			6.6	0.01	9.78104			6.6	0.024	7.02828			8.1	0.025	9.33352			8.6	0.03	10.7936
6.7	0.018	6.50316			6.7	0.029	6.28616			6.7	0.039	3.2549			6.7	0.03	5.53825			6.7	0.023	9.20473			7.8	0.02	11.5663			6.7	0.011	9.96295			6.7	0.025	7.13775			8.2	0.026	9.49933			8.7	0.03	10.9385
6.8	0.019	6.59041			6.8	0.03	6.37631			6.8	0.04	3.31447			6.8	0.031	5.62679			6.8	0.024	9.36249			7.9	0.021	11.7418			6.8	0.011	10.1497			6.8	0.026	7.25043			8.3	0.027	9.65387			8.8	0.032	11.0769
6.9	0.021	6.6767			6.9	0.031	6.4729			6.9	0.04	3.37725			6.9	0.032	5.71597			6.9	0.025	9.50738			8	0.021	11.9221			6.9	0.012	10.3348			6.9	0.027	7.36151			8.4	0.028	9.81163			8.9	0.032	11.2154
7	0.021	6.7646			7	0.032	6.56949			7	0.042	3.43198			7	0.033	5.79871			7	0.026	9.65065			8.1	0.023	12.0911			7	0.013	10.5183			7	0.028	7.47903			8.5	0.03	9.97261			9	0.034	11.3538
7.1	0.022	6.85571			7.1	0.033	6.66768			7.1	0.043	3.49155			7.1	0.035	5.88178			7.1	0.027	9.79392			8.2	0.023	12.2666			7.1	0.013	10.7131			7.1	0.029	7.58849			8.6	0.03	10.1384			9.1	0.035	11.4858
7.2	0.023	6.94328			7.2	0.034	6.76588			7.2	0.044	3.5495			7.2	0.036	5.96195			7.2	0.028	9.93558			8.3	0.024	12.4308			7.2	0.014	10.8918			7.2	0.03	7.70601			8.7	0.031	10.2962			9.2	0.036	11.6227
7.3	0.024	7.03053			7.3	0.035	6.87213			7.3	0.045	3.60584			7.3	0.037	6.04952			7.3	0.029	10.0805			8.4	0.025	12.603			7.3	0.015	11.0544			7.3	0.031	7.82352			8.8	0.033	10.4588			9.3	0.037	11.7627
7.4	0.025	7.11296			7.4	0.036	6.97355			7.4	0.045	3.66862			7.4	0.038	6.13162			7.4	0.03	10.2286			8.5	0.026	12.7769			7.4	0.016	11.2315			7.4	0.032	7.93943			8.9	0.034	10.6165			9.4	0.037	11.9028
7.5	0.026	7.19795			7.5	0.037	7.0637			7.5	0.047	3.73302			7.5	0.038	6.21694			7.5	0.031	10.3735			8.6	0.027	12.9491			7.5	0.016	11.4005			7.5	0.034	8.04729			9	0.035	10.7759			9.5	0.038	12.0573
7.6	0.027	7.28005			7.6	0.038	7.15706			7.6	0.047	3.78453			7.6	0.04	6.29357			7.6	0.033	10.5151			8.7	0.028	13.1182			7.6	0.018	11.5727			7.6	0.034	8.15836			9.1	0.036	10.9321			9.6	0.039	12.2102
7.7	0.028	7.36795			7.7	0.039	7.24882			7.7	0.049	3.84409			7.7	0.041	6.36697			7.7	0.034	10.66			8.8	0.029	13.2856			7.7	0.018	11.7482			7.7	0.035	8.27266			9.2	0.037	11.0946			9.7	0.041	12.3503
7.8	0.029	7.45037			7.8	0.04	7.34541			7.8	0.05	3.90043			7.8	0.042	6.44843			7.8	0.035	10.8001			8.9	0.03	13.4562			7.8	0.019	11.9189			7.8	0.036	8.37569			9.3	0.038	11.2572			9.8	0.042	12.4903
7.9	0.03	7.53279			7.9	0.041	7.43878			7.9	0.051	3.96161			7.9	0.043	6.52924			7.9	0.036	10.9401			9	0.031	13.6285			7.9	0.021	12.1008			7.9	0.038	8.49159			9.4	0.039	11.4311			9.9	0.042	12.6304
8	0.031	7.6136			8	0.043	7.53537			8	0.052	4.01473			8	0.043	6.60877			8	0.037	11.0818			9.1	0.032	13.8023			8	0.021	12.2634			8	0.039	8.60267			9.5	0.04	11.6146			10	0.043	12.7688
8.1	0.032	7.69377			8.1	0.044	7.62391			8.1	0.052	4.07268			8.1	0.045	6.69376			8.1	0.038	11.2331			9.2	0.033	13.9842			8.1	0.022	12.4356			8.1	0.04	8.70891			9.6	0.041	11.7965			10.1	0.044	12.9089
8.2	0.033	7.76815			8.2	0.045	7.71728			8.2	0.054	4.12903			8.2	0.046	6.77425			8.2	0.038	11.3925			9.3	0.033	14.1774			8.2	0.023	12.6046			8.2	0.041	8.81838			9.7	0.042	11.9688			10.2	0.045	13.0441
8.3	0.034	7.85314			8.3	0.045	7.80742			8.3	0.054	4.18698			8.3	0.047	6.85217			8.3	0.04	11.5663			9.4	0.034	14.3658			8.3	0.023	12.7721			8.3	0.042	8.91819			9.8	0.043	12.1394			10.3	0.047	13.1858
8.4	0.035	7.94168			8.4	0.047	7.89113			8.4	0.056	4.23849			8.4	0.048	6.9259			8.4	0.041	11.7273			9.5	0.035	14.5525			8.4	0.025	12.9379			8.4	0.043	9.01961			9.9	0.045	12.3052			10.4	0.048	13.313
8.5	0.036	8.0299			8.5	0.048	7.98128			8.5	0.057	4.29484			8.5	0.049	7.00542			8.5	0.042	11.877			9.6	0.036	14.7312			8.5	0.025	13.1037			8.5	0.045	9.12585			10	0.046	12.4791			10.5	0.048	13.4417
8.6	0.037	8.11715			8.6	0.05	8.0827			8.6	0.057	4.35601			8.6	0.05	7.08656			8.6	0.043	12.0299			9.7	0.037	14.9002			8.6	0.027	13.2679			8.6	0.045	9.23049			10.1	0.047	12.6481			10.6	0.049	13.5689
8.7	0.039	8.19925			8.7	0.05	8.17607			8.7	0.059	4.41235			8.7	0.052	7.16318			8.7	0.044	12.1829			9.8	0.038	15.0789			8.7	0.027	13.4272			8.7	0.047	9.34157			10.2	0.047	12.8187			10.7	0.05	13.6929
8.8	0.039	8.28489			8.8	0.051	8.26622			8.8	0.059	4.46226			8.8	0.053	7.24238			8.8	0.045	12.3358			9.9	0.039	15.2544			8.8	0.028	13.5866			8.8	0.048	9.44781			10.3	0.049	12.9878			10.8	0.051	13.8249
8.9	0.04	8.36088			8.9	0.052	8.35315			8.9	0.061	4.51538			8.9	0.054	7.31933			8.9	0.046	12.4936			10	0.04	15.4347			8.9	0.029	13.746			8.9	0.049	9.55084			10.4	0.05	13.1504			10.9	0.052	13.9601
9	0.041	8.44587			9	0.054	8.4433			9	0.062	4.57494			9	0.055	7.39499			9	0.047	12.6465			10.1	0.04	15.6118			9	0.03	13.915			9	0.05	9.65226			10.5	0.051	13.3065			11	0.053	14.0937
9.1	0.042	8.52829			9.1	0.055	8.53667			9.1	0.063	4.62807			9.1	0.056	7.47259			9.1	0.048	12.8026			10.2	0.042	15.7808			9.1	0.03	14.0873			9.1	0.051	9.7569			10.6	0.052	13.4659			11.1	0.054	14.2177
9.2	0.044	8.61683			9.2	0.056	8.62681			9.2	0.064	4.68924			9.2	0.057	7.55114			9.2	0.049	12.9475			10.3	0.043	15.9498			9.2	0.032	14.2724			9.2	0.052	9.8567			10.7	0.053	13.6236			11.2	0.055	14.3368
9.3	0.045	8.7028			9.3	0.057	8.71535			9.3	0.065	4.73914			9.3	0.058	7.62906			9.3	0.05	13.0876			10.4	0.044	16.1092			9.3	0.033	14.4511			9.3	0.053	9.95651			10.8	0.054	13.7862			11.3	0.056	14.464
9.4	0.046	8.78297			9.4	0.058	8.81033			9.4	0.066	4.79388			9.4	0.059	7.70923			9.4	0.051	13.2325			10.5	0.045	16.2782			9.4	0.033	14.6249			9.4	0.055	10.0676			10.9	0.055	13.9488			11.4	0.057	14.5944
9.5	0.046	8.86056			9.5	0.059	8.90209			9.5	0.067	4.85183			9.5	0.06	7.7865			9.5	0.052	13.3806			10.6	0.046	16.4424			9.5	0.034	14.7988			9.5	0.057	10.1706			11	0.056	14.113			11.5	0.058	14.7151
9.6	0.047	8.93944			9.6	0.061	8.99385			9.6	0.068	4.90817			9.6	0.061	7.86248			9.6	0.053	13.5319			10.7	0.047	16.613			9.6	0.035	14.963			9.6	0.057	10.2704			11.1	0.057	14.2756			11.6	0.059	14.8455
9.7	0.049	9.01639			9.7	0.062	9.084			9.7	0.069	4.96612			9.7	0.062	7.93653			9.7	0.054	13.6848			10.8	0.047	16.7837			9.7	0.036	15.124			9.7	0.058	10.3783			11.2	0.058	14.4269			11.7	0.06	14.971
9.8	0.05	9.09945			9.8	0.063	9.17576			9.8	0.07	5.02408			9.8	0.064	8.01219			9.8	0.055	13.8313			10.9	0.049	16.9447			9.8	0.037	15.2962			9.8	0.059	10.4878			11.3	0.059	14.5911			11.8	0.061	15.0918
9.9	0.051	9.18091			9.9	0.064	9.27074			9.9	0.072	5.08525			9.9	0.065	8.08656			9.9	0.056	13.9746			11	0.05	17.1105			9.9	0.038	15.4685			9.9	0.06	10.5924			11.4	0.06	14.7569			11.9	0.062	15.2206
10	0.052	9.26397			10	0.065	9.3641			10	0.073	5.14642			10	0.066	8.15707			10	0.057	14.1162			11.1	0.051	17.2779			10	0.039	15.6311			10	0.062	10.7019			11.5	0.061	14.9179			12	0.062	15.3493
10.1	0.053	9.3464			10.1	0.067	9.45586			10.1	0.074	5.19794			10.1	0.067	8.23306			10.1	0.058	14.2692			11.2	0.051	17.4453			10.1	0.039	15.7888			10.1	0.063	10.8097			11.6	0.062	15.0805			12.1	0.064	15.4749
10.2	0.054	9.42173			10.2	0.068	9.5444			10.2	0.075	5.25589			10.2	0.068	8.2997			10.2	0.059	14.4237			11.3	0.052	17.6079			10.2	0.04	15.9466			10.2	0.064	10.9192			11.7	0.064	15.2383			12.2	0.065	15.6053
10.3	0.056	9.50158			10.3	0.069	9.63777			10.3	0.076	5.31062			10.3	0.069	8.37826			10.3	0.06	14.5702			11.4	0.054	17.7737			10.3	0.042	16.1027			10.3	0.065	11.0174			11.8	0.065	15.396			12.3	0.066	15.7277
10.4	0.057	9.58851			10.4	0.07	9.72792			10.4	0.077	5.36375			10.4	0.071	8.44619			10.4	0.061	14.7248			11.5	0.054	17.9395			10.4	0.042	16.2637			10.4	0.066	11.1252			11.9	0.066	15.5554			12.4	0.067	15.85
10.5	0.058	9.66546			10.5	0.071	9.81485			10.5	0.078	5.41848			10.5	0.072	8.51735			10.5	0.062	14.8696			11.6	0.056	18.1086			10.5	0.043	16.4247			10.5	0.067	11.2266			12	0.066	15.7212			12.5	0.068	15.9772
10.6	0.059	9.74595			10.6	0.073	9.90983			10.6	0.079	5.46838			10.6	0.074	8.58593			10.6	0.063	15.0226			11.7	0.056	18.2856			10.6	0.044	16.5969			10.6	0.069	11.3297			12.1	0.068	15.8822			12.6	0.069	16.1044
10.7	0.06	9.82837			10.7	0.074	9.98871			10.7	0.08	5.52634			10.7	0.075	8.65901			10.7	0.064	15.1739			11.8	0.057	18.4643			10.7	0.045	16.766			10.7	0.069	11.4327			12.2	0.069	16.0496			12.7	0.07	16.2219
10.8	0.061	9.90983			10.8	0.075	10.0789			10.8	0.081	5.57946			10.8	0.076	8.73789			10.8	0.065	15.3284			11.9	0.058	18.6414			10.8	0.046	16.9221			10.8	0.071	11.5341			12.3	0.07	16.2041			12.8	0.071	16.3426
10.9	0.062	9.9916			10.9	0.076	10.169			10.9	0.082	5.63097			10.9	0.078	8.81259			10.9	0.066	15.4814			12	0.059	18.8152			10.9	0.047	17.0799			10.9	0.072	11.6355			12.4	0.071	16.3635			12.9	0.072	16.4633
11	0.063	10.075			11	0.078	10.2575			11	0.083	5.67605			11	0.078	8.88374			11	0.067	15.6359			12.1	0.06	18.9859			11	0.048	17.2344			11	0.074	11.7321			12.5	0.072	16.5245			13	0.074	16.5744
11.1	0.064	10.1632			11.1	0.079	10.3396			11.1	0.084	5.72917			11.1	0.079	8.95682			11.1	0.068	15.7872			12.2	0.061	19.1549			11.1	0.049	17.397			11.1	0.074	11.8303			12.6	0.073	16.6823			13.1	0.074	16.6871
11.2	0.065	10.2498			11.2	0.08	10.4298			11.2	0.085	5.77907			11.2	0.081	9.0283			11.2	0.069	15.9385			12.3	0.062	19.3223			11.2	0.05	17.558			11.2	0.076	11.9237			12.7	0.075	16.8336			13.2	0.076	16.7998
11.3	0.067	10.3358			11.3	0.081	10.5232			11.3	0.086	5.82898			11.3	0.081	9.10267			11.3	0.071	16.0915			12.4	0.063	19.4849			11.3	0.051	17.7174			11.3	0.076	12.0251			12.8	0.076	16.9914			13.3	0.077	16.9109
11.4	0.068	10.4185			11.4	0.082	10.6117			11.4	0.087	5.87888			11.4	0.083	9.17511			11.4	0.071	16.2428			12.5	0.064	19.654			11.4	0.052	17.8832			11.4	0.078	12.1297			12.9	0.077	17.1459			13.4	0.078	17.0155
11.5	0.069	10.5009			11.5	0.083	10.7035			11.5	0.088	5.9304			11.5	0.083	9.25335			11.5	0.072	16.3941			12.6	0.065	19.8198			11.5	0.053	18.0409			11.5	0.078	12.2295			13	0.077	17.2988			13.5	0.079	17.1362
11.6	0.07	10.5879			11.6	0.084	10.7968			11.6	0.089	5.98191			11.6	0.085	9.32643			11.6	0.074	16.5486			12.7	0.067	19.9856			11.6	0.054	18.2116			11.6	0.08	12.3229			13.1	0.079	17.4534			13.6	0.079	17.2553
11.7	0.071	10.6725			11.7	0.085	10.8918			11.7	0.091	6.03503			11.7	0.085	9.40435			11.7	0.075	16.6951			12.8	0.068	20.1482			11.7	0.055	18.3742			11.7	0.081	12.426			13.2	0.08	17.6063			13.7	0.081	17.3713
11.8	0.072	10.7527			11.8	0.086	10.9803			11.8	0.092	6.08172			11.8	0.087	9.4784			11.8	0.076	16.8352			12.9	0.068	20.3059			11.8	0.056	18.5464			11.8	0.081	12.5242			13.3	0.081	17.7528			13.8	0.081	17.492
11.9	0.074	10.8345			11.9	0.087	11.0753			11.9	0.093	6.13806			11.9	0.088	9.54698			11.9	0.077	16.9752			13	0.07	20.4621			11.9	0.056	18.7122			11.9	0.082	12.6207			13.4	0.082	17.9009			13.9	0.083	17.6111
12	0.075	10.9127			12	0.088	11.1655			12	0.094	6.18957			12	0.089	9.62038			12	0.078	17.1169			13.1	0.071	20.6198			12	0.057	18.8813			12	0.083	12.7189			13.5	0.083	18.0538			14	0.083	17.7206
12.1	0.076	10.9961			12.1	0.089	11.2653			12.1	0.095	6.24109			12.1	0.09	9.68864			12.1	0.079	17.2537			13.2	0.072	20.776			12.1	0.058	19.0422			12.1	0.084	12.8252			13.6	0.083	18.2019			14.1	0.084	17.8381
12.2	0.077	11.0724			12.2	0.09	11.3603			12.2	0.096	6.28938			12.2	0.091	9.76108			12.2	0.08	17.397			13.3	0.073	20.9418			12.2	0.059	19.2113			12.2	0.085	12.9266			13.7	0.084	18.3613			14.2	0.085	17.9524
12.3	0.079	11.1523			12.3	0.091	11.4536			12.3	0.098	6.34572			12.3	0.093	9.82966			12.3	0.081	17.5451			13.4	0.074	21.1012			12.3	0.06	19.3706			12.3	0.086	13.028			13.8	0.085	18.5174			14.3	0.086	18.078
12.4	0.08	11.2324			12.4	0.092	11.5518			12.4	0.099	6.39241			12.4	0.094	9.90403			12.4	0.082	17.6948			13.5	0.075	21.267			12.4	0.061	19.5348			12.4	0.087	13.1326			13.9	0.087	18.6736			14.4	0.087	18.1987
12.5	0.081	11.3133			12.5	0.093	11.6468			12.5	0.1	6.44231			12.5	0.095	9.97873			12.5	0.083	17.851			13.6	0.076	21.4328			12.5	0.062	19.699			12.5	0.088	13.226			14	0.088	18.8297			14.5	0.088	18.3194
12.6	0.081	11.3983			12.6	0.095	11.7353			12.6	0.101	6.49383			12.6	0.096	10.0492			12.6	0.084	17.9926			13.7	0.076	21.5938			12.6	0.063	19.8632			12.6	0.09	13.321			14.1	0.088	18.9843			14.6	0.089	18.4418
12.7	0.082	11.4826			12.7	0.096	11.8287			12.7	0.103	6.54373			12.7	0.097	10.1146			12.7	0.085	18.1488			13.8	0.077	21.758			12.7	0.064	20.0258			12.7	0.091	13.4128			14.2	0.089	19.1404			14.7	0.09	18.5577
12.8	0.083	11.5634			12.8	0.097	11.9205			12.8	0.103	6.59846			12.8	0.098	10.1854			12.8	0.085	18.2889			13.9	0.079	21.9206			12.8	0.065	20.1868			12.8	0.092	13.5093			14.3	0.09	19.3014			14.8	0.091	18.6671
12.9	0.084	11.6455			12.9	0.098	12.009			12.9	0.105	6.64998			12.9	0.099	10.2492			12.9	0.086	18.4386			14	0.079	22.0848			12.9	0.066	20.3446			12.9	0.093	13.6027			14.4	0.091	19.464			14.9	0.092	18.7766
13	0.086	11.7299			13	0.099	12.0976			13	0.105	6.69505			13	0.101	10.3113			13	0.088	18.5915			14.1	0.08	22.2506			13	0.067	20.4991			13	0.094	13.7009			14.5	0.093	19.6218			15	0.093	18.8909
13.1	0.086	11.8155			13.1	0.1	12.1877			13.1	0.107	6.74496			13.1	0.102	10.3789			13.1	0.088	18.7476			14.2	0.081	22.426			13.1	0.068	20.6472			13.1	0.095	13.7895			14.6	0.094	19.7811			15.1	0.094	19.0052
13.2	0.087	11.9011			13.2	0.101	12.2827			13.2	0.108	6.79325			13.2	0.103	10.4494			13.2	0.089	18.9086			14.3	0.082	22.6031			13.2	0.069	20.8178			13.2	0.096	13.878			14.7	0.095	19.9389			15.2	0.095	19.1099
13.3	0.088	11.9878			13.3	0.102	12.3616			13.3	0.109	6.83671			13.3	0.104	10.5225			13.3	0.09	19.0632			14.4	0.083	22.7705			13.3	0.07	20.9772			13.3	0.097	13.9633			14.8	0.096	20.0902			15.3	0.096	19.2177
13.4	0.088	12.0737			13.4	0.103	12.4469			13.4	0.11	6.88984			13.4	0.105	10.5892			13.4	0.091	19.2209			14.5	0.084	22.9347			13.4	0.071	21.1462			13.4	0.098	14.0486			14.9	0.097	20.2383			15.4	0.098	19.3256
13.5	0.09	12.1603			13.5	0.104	12.5386			13.5	0.111	6.9333			13.5	0.106	10.6606			13.5	0.093	19.3722			14.6	0.085	23.0989			13.5	0.073	21.3121			13.5	0.099	14.1372			15	0.098	20.388			15.5	0.098	19.4302
13.6	0.091	12.2479			13.6	0.105	12.6223			13.6	0.113	6.97999			13.6	0.107	10.7311			13.6	0.094	19.5252			14.7	0.086	23.2599			13.6	0.074	21.4714			13.6	0.1	14.2177			15.1	0.099	20.5393			15.6	0.099	19.5332
13.7	0.092	12.3303			13.7	0.106	12.7109			13.7	0.114	7.02506			13.7	0.108	10.8001			13.7	0.095	19.6684			14.8	0.086	23.4193			13.7	0.074	21.634			13.7	0.101	14.3078			15.2	0.1	20.6891			15.7	0.1	19.6363
13.8	0.093	12.4147			13.8	0.108	12.7962			13.8	0.115	7.07496			13.8	0.109	10.8715			13.8	0.096	19.8149			14.9	0.087	23.5819			13.8	0.075	21.7934			13.8	0.102	14.4012			15.3	0.101	20.8339			15.8	0.102	19.7296
13.9	0.093	12.4997			13.9	0.109	12.8864			13.9	0.117	7.12004			13.9	0.11	10.942			13.9	0.097	19.9679			15	0.089	23.7429			13.9	0.076	21.9592			13.9	0.104	14.4913			15.4	0.103	20.9804			15.9	0.103	19.8359
14	0.096	12.5824			14	0.11	12.9685			14	0.118	7.1635			14	0.112	11.018			14	0.098	20.1111			15.1	0.09	23.9119			14	0.077	22.1363			14	0.105	14.5815			15.5	0.103	21.1237			16	0.104	19.9421
14.1	0.096	12.6664			14.1	0.11	13.065			14.1	0.119	7.20697			14.1	0.113	11.085			14.1	0.099	20.2576			15.2	0.091	24.0696			14.1	0.078	22.3069			14.1	0.105	14.6668			15.6	0.105	21.2638			16.1	0.105	20.0516
14.2	0.098	12.7534			14.2	0.111	13.1552			14.2	0.12	7.25043			14.2	0.113	11.1578			14.2	0.1	20.3993			15.3	0.092	24.2194			14.2	0.079	22.4856			14.2	0.106	14.7569			15.7	0.106	21.4022			16.2	0.106	20.1514
14.3	0.098	12.8368			14.3	0.113	13.2437			14.3	0.122	7.29873			14.3	0.115	11.2302			14.3	0.101	20.5377			15.4	0.093	24.3723			14.3	0.08	22.6546			14.3	0.107	14.8487			15.8	0.107	21.5229			16.3	0.107	20.2576
14.4	0.1	12.9121			14.4	0.114	13.3371			14.4	0.122	7.3438			14.4	0.116	11.2975			14.4	0.102	20.6794			15.5	0.093	24.5188			14.4	0.08	22.8237			14.4	0.109	14.9453			15.9	0.108	21.6662			16.4	0.108	20.3574
14.5	0.1	12.9968			14.5	0.115	13.4305			14.5	0.124	7.38888			14.5	0.117	11.3725			14.5	0.103	20.813			15.6	0.095	24.6572			14.5	0.081	22.9846			14.5	0.11	15.0371			16	0.108	21.8175			16.5	0.108	20.4621
14.6	0.102	13.077			14.6	0.116	13.5126			14.6	0.125	7.42912			14.6	0.119	11.4417			14.6	0.104	20.9499			15.7	0.096	24.8102			14.6	0.082	23.1504			14.6	0.111	15.1288			16.1	0.11	21.9495			16.6	0.109	20.578
14.7	0.103	13.1571			14.7	0.117	13.6075			14.7	0.126	7.47903			14.7	0.12	11.51			14.7	0.106	21.0947			15.8	0.097	24.9631			14.7	0.083	23.313			14.7	0.111	15.2109			16.2	0.111	22.0993			16.7	0.11	20.6939
14.8	0.104	13.2286			14.8	0.118	13.6929			14.8	0.127	7.5241			14.8	0.121	11.5769			14.8	0.107	21.238			15.9	0.098	25.1241			14.8	0.084	23.4805			14.8	0.113	15.3011			16.3	0.112	22.2409			16.8	0.112	20.8001
14.9	0.105	13.3088			14.9	0.12	13.7814			14.9	0.128	7.56434			14.9	0.122	11.64			14.9	0.108	21.3781			16	0.099	25.2818			14.9	0.085	23.643			14.9	0.114	15.388			16.4	0.113	22.3874			16.9	0.113	20.9016
15	0.106	13.3864			15	0.121	13.8715			15	0.129	7.61425			15	0.123	11.7067			15	0.108	21.5197			16.1	0.1	25.4315			15	0.086	23.8024			15	0.115	15.4765			16.5	0.114	22.5323			17	0.114	21.0094
15.1	0.107	13.4652			15.1	0.122	13.9601			15.1	0.131	7.66254			15.1	0.125	11.7714			15.1	0.109	21.6582			16.2	0.101	25.5829			15.1	0.086	23.957			15.1	0.116	15.5602			16.6	0.115	22.6756			17.1	0.115	21.1108
15.2	0.108	13.5483			15.2	0.123	14.0486			15.2	0.132	7.70601			15.2	0.125	11.8426			15.2	0.111	21.8014			16.3	0.102	25.7422			15.2	0.088	24.1099			15.2	0.118	15.6488			16.7	0.117	22.8204			17.2	0.116	21.2187
15.3	0.11	13.6314			15.3	0.125	14.1356			15.3	0.133	7.75108			15.3	0.126	11.907			15.3	0.112	21.9447			16.4	0.103	25.9032			15.3	0.089	24.2709			15.3	0.119	15.7373			16.8	0.117	22.9702			17.3	0.117	21.3249
15.4	0.11	13.7103			15.4	0.126	14.2177			15.4	0.134	7.79616			15.4	0.127	11.9775			15.4	0.113	22.096			16.5	0.104	26.0658			15.4	0.09	24.4286			15.4	0.12	15.8146			16.9	0.119	23.1054			17.4	0.118	21.4312
15.5	0.111	13.7972			15.5	0.127	14.2998			15.5	0.135	7.84606			15.5	0.129	12.0431			15.5	0.113	22.2474			16.6	0.105	26.2284			15.5	0.091	24.5751			15.5	0.121	15.8951			17	0.12	23.2487			17.5	0.119	21.5374
15.6	0.112	13.8802			15.6	0.127	14.3835			15.6	0.137	7.88792			15.6	0.13	12.1053			15.6	0.114	22.3987			16.7	0.105	26.3829			15.6	0.092	24.7329			15.6	0.122	15.974			17.1	0.121	23.3887			17.6	0.121	21.6405
15.7	0.113	13.9636			15.7	0.129	14.4656			15.7	0.138	7.92977			15.7	0.131	12.1687			15.7	0.116	22.5532			16.8	0.107	26.531			15.7	0.093	24.8939			15.7	0.123	16.0544			17.2	0.122	23.532			17.7	0.122	21.7322
15.8	0.114	14.0473			15.8	0.13	14.5428			15.8	0.139	7.97484			15.8	0.132	12.226			15.8	0.117	22.6949			16.9	0.108	26.6888			15.8	0.094	25.0516			15.8	0.125	16.1301			17.3	0.123	23.6752			17.8	0.123	21.8352
15.9	0.115	14.1275			15.9	0.131	14.6346			0	0	0			15.9	0.133	12.2843			15.9	0.118	22.843			17	0.109	26.845			15.9	0.095	25.2094			15.9	0.125	16.2154			17.4	0.124	23.8153			17.9	0.124	21.9302
16	0.117	14.2122			16	0.132	14.7215			0	0	0			16	0.134	12.348			16	0.119	22.9798			17.1	0.11	27.0043			16	0.096	25.3639			16	0.127	16.2991			17.5	0.125	23.9602			18	0.125	22.0236
16.1	0.117	14.2933			16.1	0.133	14.8004			0	0	0			16.1	0.135	12.4128			16.1	0.12	23.1295			17.2	0.111	27.1621			16.1	0.097	25.5233			16.1	0.128	16.3764			17.6	0.127	24.097			18.1	0.126	22.125
16.2	0.119	14.379			16.2	0.134	14.8857			0	0	0			16.2	0.136	12.4752			16.2	0.122	23.2728			17.3	0.112	27.3166			16.2	0.098	25.6794			16.2	0.128	16.4537			17.7	0.128	24.2242			18.2	0.127	22.2312
16.3	0.12	14.4572			16.3	0.135	14.9678			0	0	0			16.3	0.137	12.5435			16.3	0.123	23.4112			17.4	0.113	27.4647			16.3	0.098	25.842			16.3	0.13	16.5342			17.8	0.129	24.3578			18.3	0.128	22.3311
16.4	0.121	14.5428			16.4	0.137	15.0419			0	0	0			16.4	0.139	12.605			16.4	0.124	23.5561			17.5	0.115	27.6128			16.4	0.1	26.0111			16.4	0.131	16.6082			17.9	0.129	24.4882			18.4	0.129	22.426
16.5	0.122	14.6285			16.5	0.137	15.1159			0	0	0			16.5	0.14	12.6723			16.5	0.125	23.6913			17.6	0.115	27.7529			16.5	0.1	26.1785			16.5	0.132	16.6791			18	0.131	24.625			18.5	0.13	22.513
16.6	0.124	14.7048			16.6	0.139	15.198			0	0	0			16.6	0.141	12.7354			16.6	0.126	23.8346			17.7	0.117	27.901			16.6	0.102	26.3475			16.6	0.133	16.7595			18.1	0.132	24.7667			18.6	0.131	22.6031
16.7	0.125	14.7866			16.7	0.139	15.2801			0	0	0			16.7	0.142	12.7962			16.7	0.127	23.9747			17.8	0.117	28.0443			16.7	0.103	26.5101			16.7	0.134	16.8368			18.2	0.133	24.9051			18.7	0.132	22.6917
16.8	0.126	14.8619			16.8	0.141	15.3622			0	0	0			16.8	0.143	12.8648			16.8	0.128	24.1163			17.9	0.119	28.1956			16.8	0.103	26.6743			16.8	0.135	16.9076			18.3	0.134	25.0371			18.8	0.133	22.7866
16.9	0.127	14.935			16.9	0.142	15.4427			0	0	0			16.9	0.144	12.9314			16.9	0.129	24.2596			18	0.12	28.3501			16.9	0.104	26.8321			16.9	0.137	16.9833			18.4	0.135	25.1691			18.9	0.134	22.88
17	0.128	15.0177			17	0.143	15.5216			0	0	0			17	0.145	13.001			17	0.13	24.3964			18.1	0.121	28.4966			17	0.105	26.9979			17	0.138	17.059			18.5	0.136	25.2963			19	0.135	22.9766
17.1	0.129	15.0953			17.1	0.144	15.5989			0	0	0			17.1	0.146	13.0631			17.1	0.131	24.5268			18.2	0.122	28.6367			17.1	0.107	27.1573			17.1	0.139	17.1395			18.6	0.137	25.4187			19.1	0.136	23.0764
17.2	0.13	15.181			17.2	0.145	15.681			0	0	0			17.2	0.147	13.1224			17.2	0.132	24.6621			18.3	0.122	28.7735			17.2	0.108	27.3182			17.2	0.139	17.2151			18.7	0.139	25.5346			19.2	0.137	23.1617
17.3	0.131	15.2598			17.3	0.147	15.7711			0	0	0			17.3	0.149	13.1942			17.3	0.133	24.7892			18.4	0.124	28.9119			17.3	0.109	27.4696			17.3	0.141	17.2924			18.8	0.14	25.6585			19.3	0.138	23.2599
17.4	0.132	15.3345			17.4	0.148	15.8613			0	0	0			17.4	0.15	13.256			17.4	0.134	24.9132			18.5	0.125	29.0472			17.4	0.11	27.6289			17.4	0.142	17.3761			18.9	0.141	25.7954			19.4	0.139	23.3501
17.5	0.133	15.4096			17.5	0.149	15.9482			0	0	0			17.5	0.151	13.3187			17.5	0.135	25.0484			18.6	0.126	29.1904			17.5	0.11	27.777			17.5	0.143	17.4518			19	0.142	25.9177			19.5	0.141	23.4483
17.6	0.134	15.4842			17.6	0.15	16.0271			0	0	0			17.6	0.152	13.3796			17.6	0.137	25.1885			18.7	0.127	29.3353			17.6	0.112	27.9348			17.6	0.144	17.5355			19.1	0.143	26.0449			19.6	0.142	23.5481
17.7	0.135	15.5564			17.7	0.151	16.1044			0	0	0			17.7	0.153	13.4395			17.7	0.137	25.3205			18.8	0.127	29.4705			17.7	0.112	28.0893			17.7	0.145	17.6079			19.2	0.144	26.1656			19.7	0.142	23.6559
17.8	0.136	15.6359			17.8	0.152	16.1832			0	0	0			17.8	0.154	13.5003			17.8	0.139	25.4557			18.9	0.129	29.6138			17.8	0.114	28.2487			17.8	0.146	17.6916			19.3	0.145	26.296			19.8	0.144	23.759
17.9	0.137	15.7103			17.9	0.153	16.2702			0	0	0			17.9	0.155	13.5573			17.9	0.14	25.5877			19	0.129	29.7458			17.9	0.115	28.4129			17.9	0.148	17.7608			19.4	0.146	26.4184			19.9	0.145	23.8507
18	0.139	15.7888			18	0.154	16.3458			0	0	0			18	0.156	13.6146			18	0.141	25.7245			19.1	0.131	29.8891			18	0.116	28.5658			18	0.149	17.8397			19.5	0.147	26.5487			20	0.146	23.9425
18.1	0.139	15.869			18.1	0.156	16.4247			0	0	0			18.1	0.158	13.6671			18.1	0.142	25.8565			19.2	0.132	30.0291			18.1	0.117	28.7155			18.1	0.149	17.9138			19.6	0.149	26.684			20.1	0.147	24.0407
18.2	0.14	15.9398			18.2	0.157	16.5116			0	0	0			18.2	0.159	13.7283			18.2	0.143	25.9901			19.3	0.133	30.174			18.2	0.118	28.8604			18.2	0.151	17.9846			19.7	0.149	26.8208			20.2	0.148	24.1405
18.3	0.142	16.0187			18.3	0.158	16.5841			0	0	0			18.3	0.16	13.7898			18.3	0.144	26.135			19.4	0.133	30.3221			18.3	0.119	29.0053			18.3	0.152	18.057			19.8	0.151	26.956			20.3	0.149	24.2403
18.4	0.143	16.0979			18.4	0.159	16.6597			0	0	0			18.4	0.162	13.8471			18.4	0.145	26.2799			19.5	0.134	30.4718			18.4	0.12	29.1437			18.4	0.153	18.1246			19.9	0.152	27.0719			20.4	0.151	24.3272
18.5	0.144	16.1716			18.5	0.16	16.7354			0	0	0			18.5	0.163	13.9111			18.5	0.146	26.4248			19.6	0.136	30.6231			18.5	0.121	29.2935			18.5	0.154	18.2003			20	0.153	27.2055			20.5	0.151	24.4157
18.6	0.145	16.2495			18.6	0.161	16.8046			0	0	0			18.6	0.164	13.9755			18.6	0.147	26.5552			19.7	0.137	30.7568			18.6	0.122	29.448			18.6	0.156	18.2631			20.1	0.154	27.3359			20.6	0.152	24.4995
18.7	0.146	16.3326			18.7	0.163	16.8819			0	0	0			18.7	0.165	14.0361			18.7	0.149	26.6904			19.8	0.138	30.9049			18.7	0.123	29.5993			18.7	0.157	18.3307			20.2	0.155	27.4679			20.7	0.154	24.5896
18.8	0.147	16.4189			18.8	0.164	16.9527			0	0	0			18.8	0.166	14.0979			18.8	0.15	26.8224			19.9	0.139	31.0401			18.8	0.124	29.7506			18.8	0.158	18.4112			20.3	0.156	27.5871			20.8	0.155	24.6781
18.9	0.148	16.4942			18.9	0.165	17.0252			0	0	0			18.9	0.167	14.16			18.9	0.151	26.9609			20	0.14	31.1866			18.9	0.125	29.8875			18.9	0.159	18.474			20.4	0.157	27.7062			20.9	0.156	24.757
19	0.149	16.5683			19	0.166	17.1056			0	0	0			19	0.168	14.2186			19	0.152	27.1009			20.1	0.141	31.3234			19	0.126	30.0436			19	0.16	18.5448			20.5	0.158	27.8221			21	0.157	24.8423
19.1	0.15	16.6488			19.1	0.168	17.1845			0	0	0			19.1	0.17	14.2833			19.1	0.153	27.2313			20.2	0.142	31.4602			19.1	0.127	30.1869			19.1	0.161	18.6205			20.6	0.16	27.9412			21.1	0.158	24.9309
19.2	0.152	16.7257			19.2	0.169	17.2666			0	0	0			19.2	0.171	14.3452			19.2	0.154	27.3633			20.3	0.143	31.5906			19.2	0.128	30.335			19.2	0.163	18.6913			20.7	0.161	28.062			21.2	0.159	25.0178
19.3	0.153	16.8008			19.3	0.17	17.3519			0	0	0			19.3	0.172	14.4063			19.3	0.156	27.4889			20.4	0.144	31.7227			19.3	0.128	30.4976			19.3	0.163	18.7702			20.8	0.162	28.1714			21.3	0.161	25.1144
19.4	0.154	16.8809			19.4	0.171	17.426			0	0	0			19.4	0.173	14.4656			19.4	0.156	27.6177			20.5	0.145	31.853			19.4	0.129	30.6521			19.4	0.165	18.8458			20.9	0.163	28.2873			21.4	0.162	25.211
19.5	0.155	16.9585			19.5	0.172	17.5065			0	0	0			19.5	0.174	14.5261			19.5	0.158	27.7432			20.6	0.146	31.9834			19.5	0.131	30.8131			19.5	0.166	18.9215			21	0.165	28.4064			21.5	0.163	25.3011
19.6	0.156	17.0252			19.6	0.173	17.5854			0	0	0			19.6	0.175	14.5882			19.6	0.159	27.8623			20.7	0.147	32.1106			19.6	0.132	30.9596			19.6	0.167	19.002			21.1	0.166	28.5207			21.6	0.164	25.3929
19.7	0.157	17.104			19.7	0.174	17.661			0	0	0			19.7	0.176	14.6501			19.7	0.16	27.9879			20.8	0.148	32.2394			19.7	0.132	31.1077			19.7	0.168	19.0696			21.2	0.167	28.6399			21.7	0.165	25.483
19.8	0.158	17.1784			19.8	0.175	17.7383			0	0	0			19.8	0.177	14.7087			19.8	0.161	28.1151			20.9	0.15	32.3682			19.8	0.133	31.2542			19.8	0.169	19.1437			21.3	0.168	28.7622			21.8	0.166	25.5813
19.9	0.159	17.2486			19.9	0.176	17.8123			0	0	0			19.9	0.178	14.7672			19.9	0.163	28.2455			21	0.151	32.5034			19.9	0.135	31.412			19.9	0.17	19.2145			21.4	0.169	28.8862			21.9	0.168	25.6811
20	0.161	17.3185			20	0.177	17.8977			0	0	0			20	0.18	14.8271			20	0.163	28.3743			21.1	0.152	32.637			20	0.136	31.5633			20	0.171	19.2885			21.5	0.17	29.0085			22	0.168	25.776
20.1	0.162	17.3928			20.1	0.179	17.9717			0	0	0			20.1	0.181	14.8905			20.1	0.165	28.5063			21.2	0.153	32.7787			20.1	0.137	31.7082			20.1	0.172	19.3545			21.6	0.171	29.1293			22.1	0.17	25.8742
20.2	0.163	17.4672			20.2	0.18	18.0474			0	0	0			20.2	0.182	14.9456			20.2	0.166	28.6431			21.3	0.154	32.9187			20.2	0.138	31.8514			20.2	0.174	19.4302			21.7	0.172	29.2468			22.2	0.171	25.9596
20.3	0.164	17.539			20.3	0.181	18.1214			0	0	0			20.3	0.183	15.0016			20.3	0.167	28.7815			21.4	0.155	33.0556			20.3	0.138	31.9834			20.3	0.175	19.4994			21.8	0.173	29.3723			22.3	0.172	26.0529
20.4	0.166	17.6201			20.4	0.183	18.1939			0	0	0			20.4	0.184	15.0589			20.4	0.168	28.9103			21.5	0.156	33.1956			20.4	0.14	32.1332			20.4	0.176	19.567			21.9	0.174	29.4995			22.4	0.173	26.1415
20.5	0.166	17.6984			20.5	0.184	18.2615			0	0	0			20.5	0.186	15.1079			20.5	0.169	29.0552			21.6	0.157	33.3389			20.5	0.141	32.27			20.5	0.177	19.6346			22	0.175	29.6235			22.5	0.174	26.23
20.6	0.168	17.7743			20.6	0.185	18.3355			0	0	0			20.6	0.187	14.0573			20.6	0.17	29.1969			21.7	0.159	33.4838			20.6	0.142	32.41			20.6	0.178	19.7039			22.1	0.176	29.749			22.6	0.175	26.3105
20.7	0.169	17.8519			20.7	0.185	18.4112			0	0	0			0	0	0			20.7	0.171	29.3224			21.8	0.16	33.6142			20.7	0.143	32.5485			20.7	0.179	19.7699			22.2	0.178	29.8698			22.7	0.176	26.4022
20.8	0.17	17.9324			20.8	0.187	18.482			0	0	0			0	0	0			20.8	0.172	29.4609			21.9	0.161	33.7494			20.8	0.143	32.6917			20.8	0.18	19.8278			22.3	0.179	29.9841			22.8	0.177	26.4892
20.9	0.171	18.0091			20.9	0.188	18.5496			0	0	0			0	0	0			20.9	0.173	29.5864			22	0.162	33.8814			20.9	0.145	32.835			20.9	0.181	19.8938			22.4	0.18	30.0984			22.9	0.178	26.5761
21	0.172	18.0818			21	0.189	18.6221			0	0	0			0	0	0			21	0.174	29.7168			22.1	0.163	34.0214			21	0.146	32.9815			21	0.183	19.9598			22.5	0.181	30.2127			23	0.179	26.6614
21.1	0.173	18.1613			21.1	0.19	18.6881			0	0	0			0	0	0			21.1	0.176	29.844			22.2	0.164	34.1534			21.1	0.147	33.1296			21.1	0.184	20.0194			22.6	0.182	30.3237			23.1	0.181	26.7467
21.2	0.175	18.2389			21.2	0.191	18.7621			0	0	0			0	0	0			21.2	0.177	29.9776			22.3	0.165	34.2903			21.2	0.148	33.2858			21.2	0.185	20.0806			22.7	0.183	30.4364			23.2	0.182	26.8272
21.3	0.175	18.3152			21.3	0.192	18.8297			0	0	0			0	0	0			21.3	0.178	30.1032			22.4	0.166	34.4239			21.3	0.149	33.4323			21.3	0.187	20.1482			22.8	0.184	30.5507			23.3	0.183	26.9061
21.4	0.177	18.3915			21.4	0.194	18.9086			0	0	0			0	0	0			21.4	0.179	30.2384			22.5	0.168	34.5478			21.4	0.15	33.5852			21.4	0.187	20.2206			22.9	0.185	30.6682			23.4	0.184	26.9802
21.5	0.178	18.4653			21.5	0.195	18.973			0	0	0			0	0	0			21.5	0.18	30.364			22.6	0.168	34.6782			21.5	0.151	33.7349			21.5	0.188	20.2818			23	0.186	30.7712			23.5	0.185	27.059
21.6	0.179	18.5377			21.6	0.196	19.0438			0	0	0			0	0	0			21.6	0.181	30.4928			22.7	0.169	34.8119			21.6	0.152	33.891			21.6	0.19	20.3478			23.1	0.187	30.8823			23.6	0.187	27.1492
21.7	0.18	18.6089			21.7	0.197	19.1195			0	0	0			0	0	0			21.7	0.182	30.6215			22.8	0.17	34.9374			21.7	0.154	34.044			21.7	0.191	20.4138			23.2	0.189	30.9998			23.7	0.187	27.2377
21.8	0.181	18.6855			21.8	0.198	19.1952			0	0	0			0	0	0			21.8	0.183	30.7391			22.9	0.171	35.0598			21.8	0.154	34.1905			21.8	0.192	20.483			23.3	0.19	31.1013			23.8	0.188	27.3231
21.9	0.183	18.7567			21.9	0.2	19.274			0	0	0			0	0	0			21.9	0.184	30.8598			23	0.173	35.1885			21.9	0.156	34.3354			21.9	0.194	20.5603			23.4	0.191	31.1946			23.9	0.19	27.4132
22	0.184	18.8252			22	0.201	19.3513			0	0	0			0	0	0			22	0.186	30.9838			23.1	0.173	35.3061			22	0.157	34.4851			22	0.195	20.6327			23.5	0.192	31.3057			24	0.191	27.5001
22.1	0.185	18.8983			22.1	0.202	19.4221			0	0	0			0	0	0			22.1	0.187	31.098			23.2	0.175	35.4252			22.1	0.158	34.638			22.1	0.196	20.6987			23.6	0.193	31.4168			24.1	0.192	27.5951
22.2	0.186	18.9682			22.2	0.203	19.4962			0	0	0			0	0	0			22.2	0.188	31.2123			23.3	0.176	35.5556			22.2	0.159	34.7781			22.2	0.197	20.7631			23.7	0.194	31.5343			24.2	0.192	27.6804
22.3	0.187	19.0342			22.3	0.204	19.5703			0	0	0			0	0	0			22.3	0.189	31.3379			23.4	0.177	35.6812			22.3	0.16	34.9181			22.3	0.198	20.8291			23.8	0.196	31.6454			24.3	0.194	27.7658
22.4	0.189	19.0967			22.4	0.205	19.6411			0	0	0			0	0	0			22.4	0.19	31.4699			23.5	0.178	35.8099			22.4	0.161	35.0549			22.4	0.199	20.8967			23.9	0.197	31.7629			24.4	0.195	27.8543
22.5	0.19	19.1681			22.5	0.207	19.7184			0	0	0			0	0	0			22.5	0.191	31.5971			23.6	0.179	35.9371			22.5	0.162	35.1966			22.5	0.2	20.9643			24	0.198	31.8804			24.5	0.196	27.9412
22.6	0.191	19.2425			22.6	0.208	19.7892			0	0	0			0	0	0			22.6	0.192	31.7227			23.7	0.18	36.0643			22.6	0.163	35.3415			22.6	0.201	21.0287			24.1	0.199	32.0011			24.6	0.198	28.0298
22.7	0.192	19.3136			22.7	0.209	19.8584			0	0	0			0	0	0			22.7	0.194	31.8514			23.8	0.181	36.1979			22.7	0.164	35.4799			22.7	0.202	21.0915			24.2	0.2	32.1154			24.7	0.199	28.1215
22.8	0.193	19.3832			22.8	0.209	19.9292			0	0	0			0	0	0			22.8	0.195	31.9802			23.9	0.183	36.3299			22.8	0.165	35.6135			22.8	0.203	21.1575			24.3	0.201	32.2265			24.8	0.2	28.2036
22.9	0.196	19.9566			22.9	0.211	19.9952			0	0	0			0	0	0			22.9	0.196	32.1154			24	0.184	36.4635			22.9	0.166	35.752			22.9	0.204	21.2155			24.4	0.202	32.3392			24.9	0.201	28.2857
23	0.197	20.0352			23	0.212	20.0629			0	0	0			0	0	0			23	0.197	32.2442			24.1	0.185	36.5955			23	0.167	35.8856			23	0.205	21.2831			24.5	0.203	32.4503			25	0.202	28.3727
23.1	0.199	20.106			23.1	0.213	20.1272			0	0	0			0	0	0			23.1	0.198	32.373			24.2	0.185	36.7211			23.1	0.168	36.0208			23.1	0.207	21.3442			24.6	0.204	32.5581			25.1	0.203	28.4531
23.2	0.2	20.18			23.2	0.214	20.1965			0	0	0			0	0	0			23.2	0.199	32.497			24.3	0.187	36.845			23.2	0.169	36.1625			23.2	0.207	21.407			24.7	0.205	32.6708			25.2	0.204	28.5256
23.3	0.201	20.2522			23.3	0.215	20.2721			0	0	0			0	0	0			23.3	0.2	32.6257			24.4	0.187	36.9787			23.3	0.17	36.3074			23.3	0.209	21.4666			24.8	0.206	32.7787			25.3	0.205	28.6061
23.4	0.202	20.332			23.4	0.216	20.3365			0	0	0			0	0	0			23.4	0.201	32.7545			24.5	0.189	37.1091			23.4	0.171	36.4442			23.4	0.209	21.5262			24.9	0.207	32.8881			25.4	0.206	28.6898
23.5	0.203	20.4028			23.5	0.217	20.4074			0	0	0			0	0	0			23.5	0.202	32.8914			24.6	0.19	37.2362			23.5	0.173	36.5859			23.5	0.211	21.5841			25	0.209	32.9992			25.5	0.207	28.7719
23.6	0.204	20.4763			23.6	0.218	20.4669			0	0	0			0	0	0			23.6	0.204	33.0121			24.7	0.191	37.3618			23.6	0.173	36.7227			23.6	0.212	21.6437			25.1	0.209	33.1006			25.6	0.208	28.8572
23.7	0.206	20.5458			23.7	0.219	20.5345			0	0	0			0	0	0			23.7	0.205	33.1296			24.8	0.192	37.4809			23.7	0.175	36.8644			23.7	0.213	21.7049			25.2	0.211	33.2085			25.7	0.209	28.9312
23.8	0.207	20.6134			23.8	0.221	20.6005			0	0	0			0	0	0			23.8	0.206	33.2552			24.9	0.194	37.6081			23.8	0.175	37.0076			23.8	0.214	21.7612			25.3	0.212	33.3115			25.8	0.21	29.0101
23.9	0.208	20.683			23.9	0.222	20.6714			0	0	0			0	0	0			23.9	0.207	33.3695			25	0.194	37.7176			23.9	0.177	37.1638			23.9	0.215	21.8224			25.4	0.213	33.421			25.9	0.211	29.0874
24	0.209	20.7499			24	0.223	20.7438			0	0	0			0	0	0			24	0.208	33.4822			25.1	0.195	37.8463			24	0.178	37.3087			24	0.216	21.8964			25.5	0.214	33.5337			26	0.212	29.1679
24.1	0.21	20.8175			24.1	0.224	20.8195			0	0	0			0	0	0			24.1	0.209	33.611			25.2	0.196	37.9671			24.1	0.179	37.4455			24.1	0.217	21.9689			25.6	0.215	33.6351			26.1	0.214	29.2419
24.2	0.211	20.8884			24.2	0.225	20.8887			0	0	0			0	0	0			24.2	0.21	33.7301			25.3	0.197	38.091			24.2	0.18	37.5888			24.2	0.218	22.03			25.7	0.216	33.7365			26.2	0.215	29.3305
24.3	0.212	20.9598			24.3	0.226	20.9547			0	0	0			0	0	0			24.3	0.211	33.846			25.4	0.198	38.2085			24.3	0.18	37.724			24.3	0.219	22.0896			25.8	0.217	33.8379			26.3	0.216	29.4287
24.4	0.213	21.0274			24.4	0.228	21.0223			0	0	0			0	0	0			24.4	0.212	33.9667			25.5	0.199	38.3293			24.4	0.182	37.864			24.4	0.221	22.1491			25.9	0.218	33.9313			26.4	0.217	29.514
24.5	0.214	21.0938			24.5	0.229	21.0915			0	0	0			0	0	0			24.5	0.213	34.0874			25.6	0.201	38.4516			24.5	0.183	37.9993			24.5	0.222	22.2136			26	0.219	34.0327			26.5	0.218	29.5913
24.6	0.215	21.1588			24.6	0.23	21.1623			0	0	0			0	0	0			24.6	0.214	34.205			25.7	0.202	38.5675			24.6	0.184	38.1345			24.6	0.224	22.2796			26.1	0.22	34.1341			26.6	0.219	29.6669
24.7	0.216	21.2245			24.7	0.231	21.2332			0	0	0			0	0	0			24.7	0.215	34.3193			25.8	0.202	38.6786			24.7	0.185	38.2697			24.7	0.224	22.3423			26.2	0.222	34.2549			26.7	0.22	29.7571
24.8	0.217	21.294			24.8	0.232	21.3056			0	0	0			0	0	0			24.8	0.217	34.4319			25.9	0.204	38.7945			24.8	0.186	38.4017			24.8	0.226	22.4099			26.3	0.223	34.3692			26.8	0.221	29.8488
24.9	0.219	21.3591			24.9	0.233	21.3829			0	0	0			0	0	0			24.9	0.217	34.5559			26	0.205	38.9217			24.9	0.187	38.5353			24.9	0.226	22.4824			26.4	0.224	34.4802			26.9	0.222	29.9277
25	0.22	21.4312			25	0.234	21.4537			0	0	0			0	0	0			25	0.219	34.6815			26.1	0.206	39.0585			25	0.188	38.6641			25	0.228	22.5532			26.5	0.225	34.5833			27	0.224	30.0179
25.1	0.221	21.5046			25.1	0.235	21.5246			0	0	0			0	0	0			25.1	0.219	34.8151			26.2	0.207	39.1793			25.1	0.189	38.801			25.1	0.229	22.6224			26.6	0.227	34.6831			27.1	0.225	30.1032
25.2	0.222	21.578			25.2	0.236	21.597			0	0	0			0	0	0			25.2	0.22	34.9406			26.3	0.208	39.2968			25.2	0.19	38.9362			25.2	0.229	22.6836			26.7	0.228	34.7861			27.2	0.226	30.1965
25.3	0.223	21.6456			25.3	0.237	21.6678			0	0	0			0	0	0			25.3	0.221	35.0614			26.4	0.209	39.4127			25.3	0.191	39.065			25.3	0.231	22.748			26.8	0.229	34.8924			27.3	0.227	30.277
25.4	0.224	21.7126			25.4	0.238	21.737			0	0	0			0	0	0			25.4	0.223	35.1821			26.5	0.21	39.5415			25.4	0.192	39.1889			25.4	0.231	22.8108			26.9	0.23	34.9954			27.4	0.228	30.3704
25.5	0.225	21.7847			25.5	0.239	21.8014			0	0	0			0	0	0			25.5	0.225	35.3141			26.6	0.211	39.6686			25.5	0.193	39.3177			25.5	0.232	22.8671			27	0.231	35.1032			27.5	0.229	30.4509
25.6	0.226	21.8562			25.6	0.24	21.8691			0	0	0			0	0	0			25.6	0.226	35.4348			26.7	0.212	39.7894			25.6	0.194	39.4449			25.6	0.233	22.9315			27.1	0.232	35.2175			27.6	0.231	30.5378
25.7	0.228	21.9251			25.7	0.241	21.9318			0	0	0			0	0	0			25.7	0.226	35.5524			26.8	0.213	39.9037			25.7	0.195	39.5737			25.7	0.234	22.9862			27.2	0.233	35.335			27.7	0.231	30.6119
25.8	0.229	21.9959			25.8	0.242	21.9978			0	0	0			0	0	0			25.8	0.228	35.6812			26.9	0.214	40.0292			25.8	0.196	39.7041			25.8	0.236	23.0426			27.3	0.233	35.4509			27.8	0.232	30.6892
25.9	0.23	22.0661			25.9	0.243	22.0638			0	0	0			0	0	0			25.9	0.229	35.8115			27	0.215	40.1677			25.9	0.198	39.8489			25.9	0.236	23.1022			27.4	0.235	35.5604			27.9	0.233	30.7664
26	0.231	22.1414			26	0.245	22.1282			0	0	0			0	0	0			26	0.23	35.9339			27.1	0.216	40.2932			26	0.199	39.9922			26	0.238	23.1585			27.5	0.236	35.6699			28	0.234	30.8373
26.1	0.232	22.2187			26.1	0.246	22.191			0	0	0			0	0	0			26.1	0.231	36.0707			27.2	0.217	40.4236			26.1	0.2	40.1306			26.1	0.239	23.2116			27.6	0.237	35.7713			28.1	0.235	30.9178
26.2	0.233	22.2953			26.2	0.247	22.2538			0	0	0			0	0	0			26.2	0.232	36.1963			27.3	0.218	40.5411			26.2	0.201	40.2627			26.2	0.24	23.2664			27.7	0.238	35.8695			28.2	0.236	30.9918
26.3	0.234	22.3642			26.3	0.248	22.3214			0	0	0			0	0	0			26.3	0.233	36.317			27.4	0.219	40.657			26.3	0.202	40.393			26.3	0.241	23.3243			27.8	0.239	35.9677			28.3	0.237	31.0691
26.4	0.235	22.4325			26.4	0.249	22.3922			0	0	0			0	0	0			26.4	0.233	36.4426			27.5	0.221	40.7746			26.4	0.203	40.5218			26.4	0.242	23.3871			27.9	0.24	36.0707			28.4	0.238	31.1351
26.5	0.236	22.4994			26.5	0.25	22.4647			0	0	0			0	0	0			26.5	0.234	36.5537			27.6	0.222	40.884			26.5	0.204	40.6635			26.5	0.243	23.4515			28	0.241	36.1609			28.5	0.239	31.2172
26.6	0.237	22.5671			26.6	0.251	22.5323			0	0	0			0	0	0			26.6	0.236	36.6696			27.7	0.223	41.0016			26.6	0.205	40.7971			26.6	0.244	23.5191			28.1	0.243	36.2623			28.6	0.24	31.2977
26.7	0.238	22.6379			26.7	0.252	22.6031			0	0	0			0	0	0			26.7	0.236	36.7823			27.8	0.224	41.1126			26.7	0.206	40.9243			26.7	0.245	23.5803			28.2	0.243	36.3637			28.7	0.241	31.3814
26.8	0.239	22.7029			26.8	0.253	22.6707			0	0	0			0	0	0			26.8	0.238	36.8965			27.9	0.225	41.2221			26.8	0.207	41.0675			26.8	0.246	23.6479			28.3	0.244	36.4571			28.8	0.243	31.4667
26.9	0.24	22.7686			26.9	0.255	22.7351			0	0	0			0	0	0			26.9	0.239	37.0108			28	0.226	41.3299			26.9	0.208	41.2108			26.9	0.247	23.701			28.4	0.246	36.5504			28.9	0.244	31.5504
27	0.241	22.8362			27	0.256	22.8043			0	0	0			0	0	0			27	0.24	37.1219			28.1	0.227	41.441			27	0.209	41.3509			27	0.249	23.7751			28.5	0.246	36.6502			29	0.245	31.6309
27.1	0.242	22.9006			27.1	0.257	22.8752			0	0	0			0	0	0			27.1	0.241	37.2298			28.2	0.228	41.5457			27.1	0.21	41.4958			27.1	0.25	23.8378			28.6	0.248	36.7517			29.1	0.246	31.7178
27.2	0.243	22.9624			27.2	0.258	22.9508			0	0	0			0	0	0			27.2	0.242	37.3473			28.3	0.229	41.6616			27.2	0.211	41.6278			27.2	0.251	23.9038			28.7	0.249	36.8579			29.2	0.247	31.7967
27.3	0.244	23.0281			27.3	0.259	23.0217			0	0	0			0	0	0			27.3	0.243	37.4648			28.4	0.23	41.7759			27.3	0.212	41.7533			27.3	0.252	23.9715			28.8	0.25	36.9642			29.3	0.248	31.8917
27.4	0.246	23.0964			27.4	0.26	23.0957			0	0	0			0	0	0			27.4	0.244	37.5807			28.5	0.231	41.8934			27.4	0.213	41.895			27.4	0.253	24.0374			28.9	0.251	37.072			29.4	0.249	31.977
27.5	0.247	23.1672			27.5	0.261	23.1617			0	0	0			0	0	0			27.5	0.245	37.7127			28.6	0.231	42.0157			27.5	0.214	42.0157			27.5	0.254	24.0954			29	0.253	37.1718			29.5	0.25	32.0623
27.6	0.248	23.2342			27.6	0.262	23.2293			0	0	0			0	0	0			27.6	0.246	37.8351			28.7	0.233	42.1365			27.6	0.215	42.1413			27.6	0.255	24.1534			29.1	0.254	37.2877			29.6	0.252	32.1476
27.7	0.248	23.3088			27.7	0.263	23.2905			0	0	0			0	0	0			27.7	0.247	37.9574			28.8	0.233	42.2604			27.7	0.216	42.2604			27.7	0.256	24.2113			29.2	0.255	37.3892			29.7	0.253	32.2378
27.8	0.25	23.3797			27.8	0.265	23.3581			0	0	0			0	0	0			27.8	0.248	38.0798			28.9	0.235	42.3779			27.8	0.217	42.3844			27.8	0.257	24.2741			29.3	0.256	37.5002			29.8	0.254	32.3118
27.9	0.25	23.4447			27.9	0.266	23.4257			0	0	0			0	0	0			27.9	0.249	38.2021			29	0.236	42.4922			27.9	0.218	42.5115			27.9	0.258	24.3336			29.4	0.257	37.6065			29.9	0.255	32.3891
28	0.252	23.5117			28	0.266	23.4869			0	0	0			0	0	0			28	0.25	38.3261			29.1	0.236	42.6146			28	0.219	42.6275			28	0.259	24.3916			29.5	0.258	37.7127			30	0.256	32.4648
28.1	0.253	23.5832			28.1	0.268	23.5497			0	0	0			0	0	0			28.1	0.252	38.45			29.2	0.238	42.7353			28.1	0.221	42.7482			28.1	0.26	24.4479			29.6	0.259	37.8238			30.1	0.257	32.5436
28.2	0.254	23.6559			28.2	0.269	23.6189			0	0	0			0	0	0			28.2	0.253	38.5836			29.3	0.239	42.8544			28.2	0.222	42.8721			28.2	0.261	24.4995			29.7	0.26	37.9284			30.2	0.258	32.6257
28.3	0.255	23.7313			28.3	0.27	23.6785			0	0	0			0	0	0			28.3	0.254	38.714			29.4	0.24	42.9784			28.3	0.223	42.9929			28.3	0.263	24.551			29.8	0.261	38.0282			30.3	0.259	32.6982
28.4	0.257	23.7982			28.4	0.271	23.7413			0	0	0			0	0	0			28.4	0.255	38.8364			29.5	0.241	43.1007			28.4	0.224	43.1249			28.4	0.264	24.6041			29.9	0.262	38.12			30.4	0.26	32.7739
28.5	0.258	23.8716			28.5	0.273	23.8024			0	0	0			0	0	0			28.5	0.256	38.9555			29.6	0.242	43.215			28.5	0.225	43.2537			28.5	0.265	24.654			30	0.263	38.2198			30.5	0.261	32.8431
28.6	0.259	23.9418			28.6	0.274	23.8636			0	0	0			0	0	0			28.6	0.258	39.0698			29.7	0.243	43.3245			28.6	0.226	43.3953			28.6	0.266	24.7103			30.1	0.264	38.3116			30.6	0.262	32.9075
28.7	0.26	24.0062			28.7	0.275	23.9296			0	0	0			0	0	0			28.7	0.258	39.1937			29.8	0.243	43.442			28.7	0.227	43.5257			28.7	0.268	24.7731			30.2	0.265	38.413			30.7	0.263	32.9815
28.8	0.261	24.0713			28.8	0.276	23.9988			0	0	0			0	0	0			28.8	0.259	39.3048			29.9	0.245	43.5563			28.8	0.228	43.6642			28.8	0.269	24.8375			30.3	0.267	38.5063			30.8	0.265	33.0523
28.9	0.262	24.1337			28.9	0.277	24.0616			0	0	0			0	0	0			28.9	0.26	39.4191			30	0.246	43.6722			28.9	0.228	43.7865			28.9	0.27	24.8907			30.4	0.267	38.6013			30.9	0.266	33.1296
29	0.263	24.1975			29	0.278	24.1292			0	0	0			0	0	0			29	0.261	39.5399			30.1	0.247	43.7833			29	0.229	43.9266			29	0.271	24.9454			30.5	0.269	38.6883			31	0.267	33.2085
29.1	0.264	24.2702			29.1	0.279	24.1952			0	0	0			0	0	0			29.1	0.262	39.6541			30.2	0.248	43.8895			29.1	0.23	44.0553			29.1	0.272	25.0033			30.6	0.27	38.7816			31.1	0.268	33.289
29.2	0.265	24.332			29.2	0.28	24.2612			0	0	0			0	0	0			29.2	0.263	39.7684			30.3	0.249	43.9926			29.2	0.231	44.189			29.2	0.273	25.0677			30.7	0.271	38.867			31.2	0.269	33.363
29.3	0.266	24.3958			29.3	0.282	24.324			0	0	0			0	0	0			29.3	0.264	39.8699			30.4	0.25	44.0972			29.3	0.232	44.3258			29.3	0.274	25.1209			30.8	0.272	38.9555			31.3	0.27	33.4387
29.4	0.267	24.4537			29.4	0.283	24.3981			0	0	0			0	0	0			29.4	0.265	39.9761			30.5	0.251	44.2034			29.4	0.233	44.453			29.4	0.275	25.1852			30.9	0.273	39.0489			31.4	0.272	33.5144
29.5	0.269	24.513			29.5	0.284	24.4641			0	0	0			0	0	0			29.5	0.266	40.0904			30.6	0.252	44.3145			29.5	0.234	44.5785			29.5	0.277	25.2512			31	0.274	39.1422			31.5	0.273	33.5981
29.6	0.27	24.5735			29.6	0.285	24.5365			0	0	0			0	0	0			29.6	0.267	40.2031			30.7	0.253	44.4256			29.6	0.236	44.7041			29.6	0.277	25.3172			31.1	0.275	39.2388			31.6	0.274	33.6802
29.7	0.271	24.6379			29.7	0.287	24.6025			0	0	0			0	0	0			29.7	0.269	40.3142			30.8	0.255	44.5351			29.7	0.236	44.8313			29.7	0.278	25.3784			31.2	0.276	39.337			31.7	0.275	33.7655
29.8	0.272	24.7062			29.8	0.287	24.6701			0	0	0			0	0	0			29.8	0.27	40.4317			30.9	0.255	44.6461			29.8	0.237	44.9584			29.8	0.28	25.4396			31.3	0.277	39.4288			31.8	0.276	33.8572
29.9	0.274	24.7725			29.9	0.289	24.7361			0	0	0			0	0	0			29.9	0.271	40.5444			31	0.256	44.7588			29.9	0.238	45.0808			29.9	0.282	25.5008			31.4	0.279	39.5302			31.9	0.277	33.9361
30	0.275	24.8375			30	0.291	24.8021			0	0	0			0	0	0			30	0.272	40.6619			31.1	0.258	44.8715			30	0.239	45.1983			30	0.282	25.5619			31.5	0.279	39.6236			32	0.278	34.0118
30.1	0.276	24.9051			30.1	0.292	24.8665			0	0	0			0	0	0			30.1	0.273	40.7746			31.2	0.258	44.989			30.1	0.24	45.3239			30.1	0.284	25.6167			31.6	0.281	39.7282			32.1	0.279	34.0939
30.2	0.277	24.9747			30.2	0.293	24.9325			0	0	0			0	0	0			30.2	0.275	40.8953			31.3	0.259	45.1001			30.2	0.241	45.443			30.2	0.285	25.6698			31.7	0.282	39.828			32.2	0.28	34.1712
30.3	0.278	25.0346			30.3	0.294	24.9969			0	0	0			0	0	0			30.3	0.275	41.008			31.4	0.26	45.216			30.3	0.242	45.5557			30.3	0.287	25.7261			31.8	0.283	39.931			32.3	0.281	34.2549
30.4	0.279	25.1009			30.4	0.295	25.0581			0	0	0			0	0	0			30.4	0.276	41.1239			31.5	0.262	45.3335			30.4	0.243	45.67			30.4	0.287	25.7793			31.9	0.284	40.0324			32.4	0.283	34.3338
30.5	0.28	25.1775			30.5	0.296	25.1192			0	0	0			0	0	0			30.5	0.277	41.2591			31.6	0.263	45.4526			30.5	0.244	45.7875			30.5	0.289	25.8324			32	0.286	40.1306			32.5	0.284	34.4062
30.6	0.281	25.2483			30.6	0.297	25.1756			0	0	0			0	0	0			30.6	0.278	41.375			31.7	0.264	45.5766			30.6	0.246	45.9114			30.6	0.29	25.8855			32.1	0.287	40.2321			32.6	0.285	34.4819
30.7	0.282	25.3205			30.7	0.298	25.2335			0	0	0			0	0	0			30.7	0.279	41.499			31.8	0.265	45.6957			30.7	0.247	46.0338			30.7	0.291	25.9322			32.2	0.288	40.3303			32.7	0.286	34.5495
30.8	0.283	25.3894			30.8	0.299	25.2963			0	0	0			0	0	0			30.8	0.28	41.6197			31.9	0.266	45.8132			30.8	0.248	46.1594			30.8	0.292	25.9805			32.3	0.289	40.4317			32.8	0.287	34.6235
30.9	0.285	25.4583			30.9	0.3	25.3559			0	0	0			0	0	0			30.9	0.282	41.7372			32	0.267	45.9324			30.9	0.249	46.2897			30.9	0.292	26.0352			32.4	0.291	40.5234			32.9	0.289	34.6879
31	0.286	25.5188			31	0.301	25.4219			0	0	0			0	0	0			31	0.283	41.8563			32.1	0.268	46.0483			31	0.25	46.4073			31	0.294	26.0916			32.5	0.292	40.6232			33	0.29	34.7571
31.1	0.287	25.5896			31.1	0.302	25.4847			0	0	0			0	0	0			31.1	0.284	41.9706			32.2	0.269	46.1594			31.1	0.251	46.5344			31.1	0.295	26.1447			32.6	0.293	40.7134			33.1	0.291	34.8231
31.2	0.288	25.6553			31.2	0.303	25.5475			0	0	0			0	0	0			31.2	0.285	42.0898			32.3	0.27	46.2656			31.2	0.252	46.6584			31.2	0.296	26.201			32.7	0.293	40.8019			33.2	0.292	34.9036
31.3	0.29	25.7152			31.3	0.305	25.6054			0	0	0			0	0	0			31.3	0.287	42.2041			32.4	0.272	46.3815			31.3	0.253	46.7936			31.3	0.297	26.2525			32.8	0.294	40.8873			33.3	0.293	34.9841
31.4	0.292	25.7828			31.4	0.306	25.6682			0	0	0			0	0	0			31.4	0.288	42.3168			32.5	0.272	46.491			31.4	0.254	46.9321			31.4	0.298	26.3008			32.9	0.295	40.9742			33.4	0.294	35.0614
31.5	0.292	25.844			31.5	0.307	25.7277			0	0	0			0	0	0			31.5	0.289	42.4278			32.6	0.273	46.5972			31.5	0.255	47.0641			31.5	0.299	26.354			33	0.296	41.0579			33.5	0.295	35.1403
31.6	0.293	25.9006			31.6	0.308	25.7937			0	0	0			0	0	0			31.6	0.29	42.5373			32.7	0.275	46.7019			31.6	0.256	47.1961			31.6	0.301	26.4055			0	0	0			33.6	0.296	35.2127
31.7	0.295	25.9644			31.7	0.309	25.8614			0	0	0			0	0	0			31.7	0.291	42.6452			32.8	0.276	46.8065			31.7	0.257	47.3313			31.7	0.301	26.4618			0	0	0			33.7	0.297	35.2884
31.8	0.296	26.0288			31.8	0.311	25.9209			0	0	0			0	0	0			31.8	0.292	42.7466			32.9	0.277	46.9143			31.8	0.258	47.4665			31.8	0.303	26.5085			0	0	0			33.8	0.298	35.364
31.9	0.297	26.0854			31.9	0.311	25.9789			0	0	0			0	0	0			31.9	0.293	42.8593			33	0.278	47.019			31.9	0.259	47.5856			31.9	0.304	26.5616			0	0	0			33.9	0.299	35.4477
32	0.298	26.1453			32	0.313	26.0352			0	0	0			0	0	0			32	0.294	42.9736			33.1	0.279	47.1317			32	0.26	47.7112			32	0.305	26.6051			0	0	0			34	0.3	35.525
32.1	0.299	26.2123			32.1	0.313	26.1028			0	0	0			0	0	0			32.1	0.295	43.0846			33.2	0.28	47.246			32.1	0.261	47.8319			32.1	0.306	26.6502			0	0	0			34.1	0.301	35.6007
32.2	0.299	26.276			32.2	0.315	26.1656			0	0	0			0	0	0			32.2	0.296	43.1957			33.3	0.281	47.3619			32.2	0.262	47.9559			32.2	0.307	26.7017			0	0	0			34.2	0.302	35.6747
32.3	0.301	26.3411			32.3	0.316	26.2332			0	0	0			0	0	0			32.3	0.297	43.31			33.4	0.283	47.4633			32.3	0.263	48.0799			32.3	0.308	26.7467			0	0	0			34.3	0.304	35.7423
32.4	0.302	26.4074			32.4	0.317	26.2944			0	0	0			0	0	0			32.4	0.298	43.4195			33.5	0.284	47.5728			32.4	0.264	48.2022			32.4	0.309	26.7854			0	0	0			34.4	0.304	35.8228
32.5	0.303	26.4712			32.5	0.318	26.3572			0	0	0			0	0	0			32.5	0.299	43.5289			33.6	0.285	47.6822			32.5	0.266	48.3229			32.5	0.311	26.824			0	0	0			34.5	0.306	35.9049
32.6	0.304	26.5317			32.6	0.319	26.4151			0	0	0			0	0	0			32.6	0.3	43.6561			33.7	0.286	47.803			32.6	0.267	48.4292			32.6	0.312	26.8498			0	0	0			34.6	0.306	35.987
32.7	0.305	26.5999			32.7	0.321	26.4763			0	0	0			0	0	0			32.7	0.301	43.7688			33.8	0.287	47.9221			32.7	0.268	48.5483			32.7	0.313	26.8771			0	0	0			34.7	0.308	36.0659
32.8	0.306	26.6618			32.8	0.322	26.5343			0	0	0			0	0	0			32.8	0.303	43.8847			33.9	0.288	48.0251			32.8	0.269	48.6674			32.8	0.314	26.9142			0	0	0			34.8	0.309	36.1399
32.9	0.307	26.7255			32.9	0.322	26.5954			0	0	0			0	0	0			32.9	0.304	43.9909			34	0.289	48.1298			32.9	0.27	48.7882			32.9	0.315	26.956			0	0	0			34.9	0.31	36.2172
33	0.308	26.7918			33	0.324	26.6534			0	0	0			0	0	0			33	0.304	44.0988			34.1	0.29	48.2392			33	0.271	48.9202			33	0.316	26.9914			0	0	0			35	0.311	36.2913
33.1	0.309	26.8491			33.1	0.325	26.7145			0	0	0			0	0	0			33.1	0.306	44.2163			34.2	0.291	48.3535			33.1	0.272	49.0312			33.1	0.317	27.0301			0	0	0			35.1	0.313	36.3621
33.2	0.311	26.9148			33.2	0.326	26.7661			0	0	0			0	0	0			33.2	0.307	44.3338			34.3	0.292	48.4726			33.2	0.273	49.1616			33.2	0.318	27.059			0	0	0			35.2	0.314	36.4394
33.3	0.312	26.9818			33.3	0.327	26.824			0	0	0			0	0	0			33.3	0.308	44.4546			34.4	0.293	48.5869			33.3	0.274	49.2775			33.3	0.32	27.088			0	0	0			35.3	0.315	36.5086
33.4	0.313	27.0442			33.4	0.328	26.8771			0	0	0			0	0	0			33.4	0.309	44.5673			34.5	0.294	48.7061			33.4	0.275	49.3951			0	0	0			0	0	0			35.4	0.316	36.5778
33.5	0.314	27.1106			33.5	0.329	26.9303			0	0	0			0	0	0			33.5	0.31	44.6912			34.6	0.295	48.8107			33.5	0.276	49.5254			0	0	0			0	0	0			35.5	0.316	36.6438
33.6	0.316	27.1756			33.6	0.331	26.9898			0	0	0			0	0	0			33.6	0.311	44.7975			34.7	0.296	48.9218			33.6	0.277	49.6574			0	0	0			0	0	0			35.6	0.318	36.7018
33.7	0.317	27.2368			33.7	0.332	27.0478			0	0	0			0	0	0			33.7	0.313	44.8989			34.8	0.297	49.0312			33.7	0.278	49.7862			0	0	0			0	0	0			35.7	0.319	36.7501
33.8	0.318	27.2992			33.8	0.333	27.117			0	0	0			0	0	0			33.8	0.314	45.0084			34.9	0.298	49.1407			33.8	0.28	49.9005			0	0	0			0	0	0			35.8	0.32	36.8145
33.9	0.318	27.3604			33.9	0.334	27.1782			0	0	0			0	0	0			33.9	0.314	45.1194			35	0.3	49.2486			33.9	0.281	50.0197			0	0	0			0	0	0			35.9	0.321	36.8853
34	0.32	27.4216			34	0.335	27.2377			0	0	0			0	0	0			34	0.315	45.2225			35.1	0.3	49.3532			34	0.282	50.1372			0	0	0			0	0	0			36	0.322	36.9626
34.1	0.321	27.4808			34.1	0.336	27.2909			0	0	0			0	0	0			34.1	0.317	45.3303			35.2	0.301	49.4611			34.1	0.283	50.2627			0	0	0			0	0	0			36.1	0.323	37.043
34.2	0.322	27.5439			34.2	0.337	27.352			0	0	0			0	0	0			34.2	0.318	45.4365			35.3	0.302	49.5593			34.2	0.285	50.3899			0	0	0			0	0	0			36.2	0.325	37.1091
34.3	0.323	27.6019			34.3	0.338	27.4116			0	0	0			0	0	0			34.3	0.319	45.5331			35.4	0.304	49.6607			34.3	0.285	50.5187			0	0	0			0	0	0			36.3	0.325	37.1767
34.4	0.324	27.6553			34.4	0.339	27.4744			0	0	0			0	0	0			34.4	0.32	45.6362			35.5	0.305	49.754			34.4	0.286	50.6427			0	0	0			0	0	0			36.4	0.327	37.2394
34.5	0.325	27.712			34.5	0.34	27.5468			0	0	0			0	0	0			34.5	0.321	45.7295			35.6	0.306	49.8539			34.5	0.288	50.7634			0	0	0			0	0	0			36.5	0.328	37.3119
34.6	0.326	27.7661			34.6	0.341	27.616			0	0	0			0	0	0			34.6	0.322	45.8454			35.7	0.307	49.9698			34.6	0.289	50.8873			0	0	0			0	0	0			36.6	0.329	37.3892
34.7	0.328	27.8324			34.7	0.342	27.674			0	0	0			0	0	0			34.7	0.323	45.9533			35.8	0.308	50.0857			34.7	0.29	51.0033			0	0	0			0	0	0			36.7	0.331	37.4712
34.8	0.329	27.8987			34.8	0.343	27.7255			0	0	0			0	0	0			34.8	0.324	46.0676			35.9	0.309	50.2032			34.8	0.29	51.1256			0	0	0			0	0	0			36.8	0.331	37.5405
34.9	0.33	27.9651			34.9	0.344	27.7835			0	0	0			0	0	0			34.9	0.325	46.1771			36	0.31	50.3094			34.9	0.291	51.2463			0	0	0			0	0	0			0	0	0
35	0.331	28.023			35	0.345	27.8479			0	0	0			0	0	0			35	0.326	46.2769			36.1	0.311	50.4141			35	0.292	51.3606			0	0	0			0	0	0			0	0	0
35.1	0.333	28.0861			35.1	0.346	27.9106			0	0	0			0	0	0			35.1	0.327	46.3815			36.2	0.312	50.5203			35.1	0.294	51.4814			0	0	0			0	0	0			0	0	0
35.2	0.333	28.1421			35.2	0.347	27.9734			0	0	0			0	0	0			35.2	0.329	46.4861			36.3	0.313	50.6266			35.2	0.295	51.586			0	0	0			0	0	0			0	0	0
35.3	0.334	28.2046			35.3	0.348	28.0362			0	0	0			0	0	0			35.3	0.33	46.594			36.4	0.314	50.7505			35.3	0.295	51.6971			0	0	0			0	0	0			0	0	0
35.4	0.335	28.2709			35.4	0.35	28.0974			0	0	0			0	0	0			35.4	0.331	46.7115			36.5	0.316	50.868			35.4	0.296	51.8017			0	0	0			0	0	0			0	0	0
35.5	0.336	28.3379			35.5	0.35	28.1489			0	0	0			0	0	0			35.5	0.331	46.8274			36.6	0.316	50.9904			35.5	0.298	51.8999			0	0	0			0	0	0			0	0	0
35.6	0.337	28.41			35.6	0.351	28.2084			0	0	0			0	0	0			35.6	0.332	46.9433			36.7	0.317	51.1031			35.6	0.299	52.0271			0	0	0			0	0	0			0	0	0
35.7	0.338	28.4725			35.7	0.352	28.2648			0	0	0			0	0	0			35.7	0.334	47.0463			36.8	0.318	51.2206			35.7	0.3	52.1575			0	0	0			0	0	0			0	0	0
35.8	0.339	28.5394			35.8	0.353	28.3243			0	0	0			0	0	0			35.8	0.335	47.1526			36.9	0.319	51.322			35.8	0.301	52.283			0	0	0			0	0	0			0	0	0
35.9	0.34	28.6025			35.9	0.355	28.3807			0	0	0			0	0	0			35.9	0.336	47.2685			37	0.321	51.4315			35.9	0.302	52.3957			0	0	0			0	0	0			0	0	0
36	0.341	28.6682			36	0.355	28.4419			0	0	0			0	0	0			36	0.336	47.3699			37.1	0.321	51.5329			36	0.304	52.5084			0	0	0			0	0	0			0	0	0
36.1	0.342	28.73			36.1	0.357	28.4982			0	0	0			0	0	0			36.1	0.337	47.481			37.2	0.323	51.6472			36.1	0.305	52.6211			0	0	0			0	0	0			0	0	0
36.2	0.343	28.7983			36.2	0.357	28.5481			0	0	0			0	0	0			36.2	0.338	47.5905			37.3	0.323	51.7663			36.2	0.305	52.7418			0	0	0			0	0	0			0	0	0
36.3	0.345	28.8607			36.3	0.359	28.6109			0	0	0			0	0	0			36.3	0.339	47.6951			37.4	0.325	51.8677			36.3	0.306	52.8658			0	0	0			0	0	0			0	0	0
36.4	0.345	28.9245			36.4	0.359	28.6705			0	0	0			0	0	0			36.4	0.341	47.8013			37.5	0.326	51.9772			36.4	0.307	53.0026			0	0	0			0	0	0			0	0	0
36.5	0.346	28.9844			36.5	0.361	28.73			0	0	0			0	0	0			36.5	0.342	47.8995			37.6	0.327	52.0786			36.5	0.308	53.1266			0	0	0			0	0	0			0	0	0
36.6	0.347	29.0455			36.6	0.362	28.7976			0	0	0			0	0	0			36.6	0.342	47.9929			37.7	0.327	52.1784			36.6	0.309	53.2489			0	0	0			0	0	0			0	0	0
36.7	0.349	29.108			36.7	0.362	28.8572			0	0	0			0	0	0			36.7	0.343	48.0847			37.8	0.328	52.2846			36.7	0.31	53.368			0	0	0			0	0	0			0	0	0
36.8	0.35	29.1679			36.8	0.363	28.9119			0	0	0			0	0	0			36.8	0.344	48.1829			37.9	0.33	52.3925			36.8	0.311	53.4791			0	0	0			0	0	0			0	0	0
36.9	0.351	29.2271			36.9	0.364	28.9731			0	0	0			0	0	0			36.9	0.345	48.2827			38	0.33	52.4955			36.9	0.312	53.6015			0	0	0			0	0	0			0	0	0
37	0.351	29.2883			37	0.365	29.0327			0	0	0			0	0	0			37	0.346	48.3809			38.1	0.332	52.6002			37	0.313	53.7254			0	0	0			0	0	0			0	0	0
37.1	0.352	29.3508			37.1	0.367	29.0971			0	0	0			0	0	0			37.1	0.347	48.4726			38.2	0.333	52.7032			37.1	0.314	53.8494			0	0	0			0	0	0			0	0	0
37.2	0.353	29.4048			37.2	0.367	29.1598			0	0	0			0	0	0			37.2	0.348	48.5547			38.3	0.333	52.8014			37.2	0.315	53.9685			0	0	0			0	0	0			0	0	0
37.3	0.355	29.4673			37.3	0.368	29.2275			0	0	0			0	0	0			37.3	0.349	48.6594			38.4	0.334	52.906			37.3	0.316	54.0844			0	0	0			0	0	0			0	0	0
37.4	0.356	29.5233			37.4	0.369	29.2886			0	0	0			0	0	0			37.4	0.35	48.7624			38.5	0.335	53.0107			37.4	0.317	54.1939			0	0	0			0	0	0			0	0	0
37.5	0.357	29.5877			37.5	0.37	29.3514			0	0	0			0	0	0			37.5	0.351	48.8606			38.6	0.336	53.1153			37.5	0.318	54.3098			0	0	0			0	0	0			0	0	0
37.6	0.357	29.6489			37.6	0.371	29.4126			0	0	0			0	0	0			37.6	0.352	48.9604			38.7	0.337	53.228			37.6	0.319	54.4225			0	0	0			0	0	0			0	0	0
37.7	0.358	29.7152			37.7	0.372	29.4705			0	0	0			0	0	0			37.7	0.353	49.0618			38.8	0.338	53.3359			37.7	0.32	54.5271			0	0	0			0	0	0			0	0	0
37.8	0.36	29.7757			37.8	0.373	29.5253			0	0	0			0	0	0			37.8	0.354	49.1616			38.9	0.339	53.4421			37.8	0.321	54.643			0	0	0			0	0	0			0	0	0
37.9	0.361	29.8434			37.9	0.374	29.5848			0	0	0			0	0	0			37.9	0.355	49.2566			39	0.34	53.5403			37.9	0.322	54.7589			0	0	0			0	0	0			0	0	0
38	0.362	29.9032			38	0.374	29.6476			0	0	0			0	0	0			38	0.356	49.35			39.1	0.34	53.6482			38	0.323	54.8603			0	0	0			0	0	0			0	0	0
38.1	0.362	29.9638			38.1	0.376	29.7088			0	0	0			0	0	0			38.1	0.357	49.4514			39.2	0.342	53.7544			38.1	0.324	54.9682			0	0	0			0	0	0			0	0	0
38.2	0.363	30.0327			38.2	0.377	29.7684			0	0	0			0	0	0			38.2	0.358	49.556			39.3	0.342	53.8751			38.2	0.326	55.0777			0	0	0			0	0	0			0	0	0
38.3	0.364	30.1029			38.3	0.378	29.8231			0	0	0			0	0	0			38.3	0.359	49.6752			39.4	0.344	53.991			38.3	0.326	55.1952			0	0	0			0	0	0			0	0	0
38.4	0.365	30.1692			38.4	0.379	29.8778			0	0	0			0	0	0			38.4	0.359	49.7766			39.5	0.344	54.1053			38.4	0.327	55.3046			0	0	0			0	0	0			0	0	0
38.5	0.366	30.2329			38.5	0.379	29.9358			0	0	0			0	0	0			38.5	0.36	49.8764			39.6	0.345	54.2116			38.5	0.328	55.427			0	0	0			0	0	0			0	0	0
38.6	0.367	30.3038			38.6	0.38	29.9921			0	0	0			0	0	0			38.6	0.361	49.9698			39.7	0.346	54.3114			38.6	0.329	55.5493			0	0	0			0	0	0			0	0	0
38.7	0.368	30.3636			38.7	0.381	30.042			0	0	0			0	0	0			38.7	0.362	50.0631			39.8	0.347	54.4144			38.7	0.33	55.6652			0	0	0			0	0	0			0	0	0
38.8	0.369	30.4242			38.8	0.382	30.1			0	0	0			0	0	0			38.8	0.363	50.1549			39.9	0.348	54.5174			38.8	0.331	55.7731			0	0	0			0	0	0			0	0	0
38.9	0.37	30.4873			38.9	0.383	30.1563			0	0	0			0	0	0			38.9	0.364	50.2515			40	0.349	54.6205			38.9	0.332	55.889			0	0	0			0	0	0			0	0	0
39	0.371	30.5504			39	0.384	30.2127			0	0	0			0	0	0			39	0.365	50.3497			40.1	0.35	54.7283			39	0.332	56.0001			0	0	0			0	0	0			0	0	0
39.1	0.372	30.6122			39.1	0.385	30.277			0	0	0			0	0	0			39.1	0.366	50.4447			40.2	0.351	54.8394			39.1	0.333	56.124			0	0	0			0	0	0			0	0	0
39.2	0.373	30.6753			39.2	0.385	30.335			0	0	0			0	0	0			39.2	0.366	50.5412			40.3	0.351	54.9344			39.2	0.334	56.2512			0	0	0			0	0	0			0	0	0
39.3	0.374	30.7371			39.3	0.386	30.3946			0	0	0			0	0	0			39.3	0.367	50.6362			40.4	0.352	55.0406			39.3	0.335	56.38			0	0	0			0	0	0			0	0	0
39.4	0.375	30.797			39.4	0.386	30.4541			0	0	0			0	0	0			39.4	0.368	50.7248			40.5	0.353	55.134			39.4	0.336	56.5039			0	0	0			0	0	0			0	0	0
39.5	0.375	30.8588			39.5	0.387	30.5072			0	0	0			0	0	0			39.5	0.369	50.8068			40.6	0.354	55.2306			39.5	0.337	56.6198			0	0	0			0	0	0			0	0	0
39.6	0.376	30.9142			39.6	0.388	30.5733			0	0	0			0	0	0			39.6	0.371	50.8906			40.7	0.355	55.3336			39.6	0.338	56.7293			0	0	0			0	0	0			0	0	0
39.7	0.377	30.9747			39.7	0.389	30.6264			0	0	0			0	0	0			39.7	0.371	50.9759			40.8	0.356	55.4286			39.7	0.338	56.8356			0	0	0			0	0	0			0	0	0
39.8	0.379	31.0314			39.8	0.39	30.6892			0	0	0			0	0	0			39.8	0.372	51.058			40.9	0.357	55.5284			39.8	0.339	56.9515			0	0	0			0	0	0			0	0	0
39.9	0.38	31.0932			39.9	0.391	30.7503			0	0	0			0	0	0			39.9	0.373	51.1514			41	0.358	55.6266			39.9	0.34	57.0738			0	0	0			0	0	0			0	0	0
40	0.38	31.1499			40	0.391	30.8179			0	0	0			0	0	0			40	0.374	51.2383			41.1	0.358	55.7296			40	0.341	57.1849			0	0	0			0	0	0			0	0	0
40.1	0.381	31.2065			40.1	0.392	30.8791			0	0	0			0	0	0			40.1	0.375	51.3284			41.2	0.359	55.8294			40.1	0.342	57.296			0	0	0			0	0	0			0	0	0
40.2	0.381	31.2613			40.2	0.393	30.9371			0	0	0			0	0	0			40.2	0.376	51.4218			41.3	0.361	55.9389			40.2	0.343	57.4087			0	0	0			0	0	0			0	0	0
40.3	0.382	31.3295			40.3	0.393	30.9918			0	0	0			0	0	0			40.3	0.376	51.5071			41.4	0.361	56.0435			40.3	0.344	57.5133			0	0	0			0	0	0			0	0	0
40.4	0.383	31.3901			40.4	0.395	31.0546			0	0	0			0	0	0			40.4	0.377	51.6005			41.5	0.362	56.145			40.4	0.345	57.6147			0	0	0			0	0	0			0	0	0
40.5	0.384	31.4557			40.5	0.395	31.1109			0	0	0			0	0	0			40.5	0.378	51.689			41.6	0.363	56.248			40.5	0.345	57.7242			0	0	0			0	0	0			0	0	0
40.6	0.385	31.5143			40.6	0.396	31.1624			0	0	0			0	0	0			40.6	0.378	51.7727			41.7	0.363	56.351			40.6	0.347	57.824			0	0	0			0	0	0			0	0	0
40.7	0.386	31.5749			40.7	0.397	31.2268			0	0	0			0	0	0			40.7	0.379	51.858			41.8	0.364	56.4524			40.7	0.348	57.9254			0	0	0			0	0	0			0	0	0
40.8	0.386	31.6354			40.8	0.398	31.2832			0	0	0			0	0	0			40.8	0.38	51.9498			41.9	0.365	56.5635			40.8	0.349	58.0413			0	0	0			0	0	0			0	0	0
40.9	0.387	31.7107			40.9	0.398	31.3411			0	0	0			0	0	0			40.9	0.381	52.0464			42	0.366	56.6714			40.9	0.35	58.1427			0	0	0			0	0	0			0	0	0
41	0.387	31.7751			41	0.399	31.3959			0	0	0			0	0	0			41	0.381	52.1382			42.1	0.367	56.7824			41	0.35	58.249			0	0	0			0	0	0			0	0	0
41.1	0.388	31.8402			41.1	0.4	31.4506			0	0	0			0	0	0			41.1	0.382	52.2331			42.2	0.368	56.8903			41.1	0.351	58.3713			0	0	0			0	0	0			0	0	0
41.2	0.389	31.9071			41.2	0.401	31.5053			0	0	0			0	0	0			41.2	0.383	52.3233			42.3	0.368	56.9901			41.2	0.352	58.4743			0	0	0			0	0	0			0	0	0
41.3	0.39	31.9644			41.3	0.402	31.5601			0	0	0			0	0	0			41.3	0.383	52.4086			42.4	0.369	57.0947			41.3	0.353	58.5838			0	0	0			0	0	0			0	0	0
41.4	0.391	32.0263			41.4	0.403	31.6132			0	0	0			0	0	0			41.4	0.383	52.4988			42.5	0.37	57.1978			41.4	0.354	58.6997			0	0	0			0	0	0			0	0	0
41.5	0.391	32.0861			41.5	0.403	31.6744			0	0	0			0	0	0			41.5	0.385	52.5841			42.6	0.371	57.304			41.5	0.355	58.8156			0	0	0			0	0	0			0	0	0
41.6	0.392	32.146			41.6	0.404	31.7323			0	0	0			0	0	0			41.6	0.385	52.6742			42.7	0.372	57.4038			41.6	0.355	58.9138			0	0	0			0	0	0			0	0	0
41.7	0.393	32.2085			41.7	0.405	31.7935			0	0	0			0	0	0			41.7	0.386	52.7531			42.8	0.373	57.5052			41.7	0.356	59.0313			0	0	0			0	0	0			0	0	0
41.8	0.393	32.2677			41.8	0.405	31.8514			0	0	0			0	0	0			41.8	0.387	52.8432			42.9	0.374	57.6099			41.8	0.356	59.1392			0	0	0			0	0	0			0	0	0
41.9	0.394	32.3302			41.9	0.406	31.9158			0	0	0			0	0	0			41.9	0.388	52.9318			43	0.374	57.7129			41.9	0.357	59.2471			0	0	0			0	0	0			0	0	0
42	0.395	32.3933			42	0.407	31.977			0	0	0			0	0	0			42	0.389	53.0171			43.1	0.374	57.8175			42	0.358	59.3678			0	0	0			0	0	0			0	0	0
42.1	0.396	32.4493			42.1	0.408	32.0366			0	0	0			0	0	0			42.1	0.389	53.096			43.2	0.375	57.9109			42.1	0.359	59.4853			0	0	0			0	0	0			0	0	0
42.2	0.397	32.5066			42.2	0.409	32.0913			0	0	0			0	0	0			42.2	0.39	53.1781			43.3	0.376	58.0139			42.2	0.36	59.5964			0	0	0			0	0	0			0	0	0
42.3	0.398	32.571			42.3	0.409	30.7117			0	0	0			0	0	0			42.3	0.391	53.2715			43.4	0.377	58.1202			42.3	0.361	59.6978			0	0	0			0	0	0			0	0	0
42.4	0.398	32.6341			0	0	0			0	0	0			0	0	0			42.4	0.392	53.36			43.5	0.378	58.2184			42.4	0.362	59.8169			0	0	0			0	0	0			0	0	0
42.5	0.399	32.6979			0	0	0			0	0	0			0	0	0			42.5	0.393	53.4469			43.6	0.379	58.3278			42.5	0.362	59.9199			0	0	0			0	0	0			0	0	0
42.6	0.4	32.7552			0	0	0			0	0	0			0	0	0			42.6	0.393	53.5467			43.7	0.379	58.4373			42.6	0.363	60.0294			0	0	0			0	0	0			0	0	0
42.7	0.4	32.8209			0	0	0			0	0	0			0	0	0			42.7	0.394	53.6417			43.8	0.38	58.5484			42.7	0.364	60.1357			0	0	0			0	0	0			0	0	0
42.8	0.401	32.8801			0	0	0			0	0	0			0	0	0			42.8	0.395	53.727			43.9	0.38	58.6579			42.8	0.365	60.2451			0	0	0			0	0	0			0	0	0
42.9	0.402	32.949			0	0	0			0	0	0			0	0	0			42.9	0.395	53.8156			44	0.381	58.7593			42.9	0.366	60.361			0	0	0			0	0	0			0	0	0
43	0.403	33.014			0	0	0			0	0	0			0	0	0			43	0.396	53.9122			44.1	0.382	58.8736			43	0.367	60.4753			0	0	0			0	0	0			0	0	0
43.1	0.404	33.0759			0	0	0			0	0	0			0	0	0			43.1	0.397	54.0055			44.2	0.383	58.9814			43.1	0.367	60.5751			0	0	0			0	0	0			0	0	0
43.2	0.404	33.139			0	0	0			0	0	0			0	0	0			43.2	0.398	54.0957			44.3	0.384	59.1038			43.2	0.368	60.691			0	0	0			0	0	0			0	0	0
43.3	0.405	33.2008			0	0	0			0	0	0			0	0	0			43.3	0.399	54.1939			44.4	0.385	59.2052			43.3	0.369	60.8069			0	0	0			0	0	0			0	0	0
43.4	0.405	33.2626			0	0	0			0	0	0			0	0	0			43.4	0.4	54.284			44.5	0.385	59.3195			43.4	0.37	60.9116			0	0	0			0	0	0			0	0	0
43.5	0.407	33.3238			0	0	0			0	0	0			0	0	0			43.5	0.4	54.371			44.6	0.386	59.4306			43.5	0.371	61.0339			0	0	0			0	0	0			0	0	0
43.6	0.407	33.3843			0	0	0			0	0	0			0	0	0			43.6	0.401	54.4563			44.7	0.386	59.5304			43.6	0.372	61.1514			0	0	0			0	0	0			0	0	0
43.7	0.408	33.4455			0	0	0			0	0	0			0	0	0			43.7	0.402	54.5432			44.8	0.387	59.6414			43.7	0.373	61.2738			0	0	0			0	0	0			0	0	0
43.8	0.409	33.5066			0	0	0			0	0	0			0	0	0			43.8	0.402	54.6285			44.9	0.388	59.7429			43.8	0.373	61.38			0	0	0			0	0	0			0	0	0
43.9	0.41	33.5639			0	0	0			0	0	0			0	0	0			43.9	0.403	54.7154			45	0.389	59.8427			43.9	0.374	61.4975			0	0	0			0	0	0			0	0	0
44	0.41	33.6206			0	0	0			0	0	0			0	0	0			44	0.404	54.8056			45.1	0.39	59.9521			44	0.374	61.6199			0	0	0			0	0	0			0	0	0
44.1	0.411	33.6844			0	0	0			0	0	0			0	0	0			44.1	0.405	54.8941			45.2	0.391	60.0519			44.1	0.375	61.7406			0	0	0			0	0	0			0	0	0
44.2	0.411	33.743			0	0	0			0	0	0			0	0	0			44.2	0.406	54.9843			45.3	0.392	60.1453			44.2	0.376	61.8485			0	0	0			0	0	0			0	0	0
44.3	0.412	33.8028			0	0	0			0	0	0			0	0	0			44.3	0.406	55.0583			45.4	0.392	60.2467			44.3	0.377	61.974			0	0	0			0	0	0			0	0	0
44.4	0.413	33.8627			0	0	0			0	0	0			0	0	0			44.4	0.407	55.142			45.5	0.393	60.3465			44.4	0.378	62.0835			0	0	0			0	0	0			0	0	0
44.5	0.414	33.92			0	0	0			0	0	0			0	0	0			44.5	0.408	55.2225			45.6	0.394	60.4415			44.5	0.379	62.2059			0	0	0			0	0	0			0	0	0
44.6	0.415	33.9735			0	0	0			0	0	0			0	0	0			44.6	0.409	55.2918			45.7	0.395	60.5333			44.6	0.379	62.3137			0	0	0			0	0	0			0	0	0
44.7	0.415	34.0192			0	0	0			0	0	0			0	0	0			44.7	0.41	55.3723			45.8	0.396	60.6331			44.7	0.38	62.4168			0	0	0			0	0	0			0	0	0
44.8	0.416	34.0778			0	0	0			0	0	0			0	0	0			44.8	0.411	55.4576			45.9	0.397	60.7393			44.8	0.38	62.523			0	0	0			0	0	0			0	0	0
44.9	0.417	34.1403			0	0	0			0	0	0			0	0	0			44.9	0.411	55.5445			46	0.398	60.8391			44.9	0.381	62.6373			0	0	0			0	0	0			0	0	0
45	0.417	34.2027			0	0	0			0	0	0			0	0	0			45	0.412	55.6363			46.1	0.398	60.9406			45	0.382	62.7452			0	0	0			0	0	0			0	0	0
45.1	0.418	34.26			0	0	0			0	0	0			0	0	0			45.1	0.413	55.7167			46.2	0.399	61.0404			45.1	0.383	62.8562			0	0	0			0	0	0			0	0	0
45.2	0.419	34.3218			0	0	0			0	0	0			0	0	0			45.2	0.413	55.8021			46.3	0.4	61.1563			45.2	0.384	62.9657			0	0	0			0	0	0			0	0	0
45.3	0.42	34.3837			0	0	0			0	0	0			0	0	0			45.3	0.414	55.8858			46.4	0.401	61.269			45.3	0.385	63.0687			0	0	0			0	0	0			0	0	0
45.4	0.42	34.4442			0	0	0			0	0	0			0	0	0			45.4	0.415	55.9824			46.5	0.401	61.3832			45.4	0.386	63.1637			0	0	0			0	0	0			0	0	0
45.5	0.421	34.5047			0	0	0			0	0	0			0	0	0			45.5	0.416	56.079			46.6	0.402	61.4992			45.5	0.386	63.2667			0	0	0			0	0	0			0	0	0
45.6	0.421	34.5678			0	0	0			0	0	0			0	0	0			45.6	0.417	56.1675			46.7	0.403	61.6086			45.6	0.387	63.3665			0	0	0			0	0	0			0	0	0
45.7	0.422	34.6367			0	0	0			0	0	0			0	0	0			45.7	0.418	56.2625			46.8	0.403	61.7165			45.7	0.388	63.4696			0	0	0			0	0	0			0	0	0
45.8	0.423	34.6966			0	0	0			0	0	0			0	0	0			45.8	0.418	56.351			46.9	0.404	61.8243			45.8	0.389	63.5742			0	0	0			0	0	0			0	0	0
45.9	0.424	34.7571			0	0	0			0	0	0			0	0	0			45.9	0.419	56.4412			47	0.405	61.9354			45.9	0.39	63.6885			0	0	0			0	0	0			0	0	0
46	0.424	34.8138			0	0	0			0	0	0			0	0	0			46	0.42	56.5361			47.1	0.406	62.0417			46	0.391	63.798			0	0	0			0	0	0			0	0	0
46.1	0.425	34.8743			0	0	0			0	0	0			0	0	0			46.1	0.421	56.6311			47.2	0.407	62.1511			46.1	0.391	63.9058			0	0	0			0	0	0			0	0	0
46.2	0.426	34.9316			0	0	0			0	0	0			0	0	0			46.2	0.422	56.7116			47.3	0.408	62.2558			46.2	0.392	64.0169			0	0	0			0	0	0			0	0	0
46.3	0.427	34.9954			0	0	0			0	0	0			0	0	0			46.3	0.423	56.7985			47.4	0.409	62.3701			46.3	0.393	64.1264			0	0	0			0	0	0			0	0	0
46.4	0.427	35.0553			0	0	0			0	0	0			0	0	0			46.4	0.423	56.8871			47.5	0.409	62.465			46.4	0.393	64.2551			0	0	0			0	0	0			0	0	0
46.5	0.428	35.1081			0	0	0			0	0	0			0	0	0			46.5	0.424	56.9756			47.6	0.41	62.5697			46.5	0.394	64.371			0	0	0			0	0	0			0	0	0
46.6	0.429	35.1596			0	0	0			0	0	0			0	0	0			46.6	0.425	57.0609			47.7	0.411	62.6711			46.6	0.396	64.4837			0	0	0			0	0	0			0	0	0
46.7	0.43	35.2201			0	0	0			0	0	0			0	0	0			46.7	0.425	57.143			47.8	0.412	62.7677			46.7	0.396	64.6029			0	0	0			0	0	0			0	0	0
46.8	0.431	35.2729			0	0	0			0	0	0			0	0	0			46.8	0.427	57.2332			47.9	0.412	62.8755			46.8	0.397	64.7204			0	0	0			0	0	0			0	0	0
46.9	0.431	35.3347			0	0	0			0	0	0			0	0	0			46.9	0.427	57.3121			48	0.414	62.9737			46.9	0.398	64.8363			0	0	0			0	0	0			0	0	0
47	0.432	35.3901			0	0	0			0	0	0			0	0	0			47	0.428	57.3942			48.1	0.415	63.0703			47	0.398	64.949			0	0	0			0	0	0			0	0	0
47.1	0.433	35.45			0	0	0			0	0	0			0	0	0			47.1	0.429	57.473			48.2	0.415	63.1573			47.1	0.4	65.06			0	0	0			0	0	0			0	0	0
47.2	0.433	35.5002			0	0	0			0	0	0			0	0	0			47.2	0.43	57.5455			48.3	0.416	63.2555			47.2	0.4	65.176			0	0	0			0	0	0			0	0	0
47.3	0.434	35.5459			0	0	0			0	0	0			0	0	0			47.3	0.43	57.6308			48.4	0.417	63.3537			47.3	0.401	65.2806			0	0	0			0	0	0			0	0	0
47.4	0.435	35.6045			0	0	0			0	0	0			0	0	0			47.4	0.431	57.7177			48.5	0.417	63.447			47.4	0.402	65.3933			0	0	0			0	0	0			0	0	0
47.5	0.435	35.6638			0	0	0			0	0	0			0	0	0			47.5	0.432	57.7966			48.6	0.419	63.5678			47.5	0.403	65.5027			0	0	0			0	0	0			0	0	0
47.6	0.436	35.7211			0	0	0			0	0	0			0	0	0			47.6	0.433	57.8884			48.7	0.42	63.6611			47.6	0.403	65.609			0	0	0			0	0	0			0	0	0
47.7	0.437	35.7816			0	0	0			0	0	0			0	0	0			47.7	0.434	57.9769			48.8	0.42	63.7609			47.7	0.404	65.7217			0	0	0			0	0	0			0	0	0
47.8	0.438	35.8363			0	0	0			0	0	0			0	0	0			47.8	0.434	58.0493			48.9	0.421	63.8559			47.8	0.405	65.8311			0	0	0			0	0	0			0	0	0
47.9	0.438	35.8936			0	0	0			0	0	0			0	0	0			47.9	0.435	58.1218			49	0.421	63.9477			47.9	0.406	65.9358			0	0	0			0	0	0			0	0	0
48	0.439	35.9413			0	0	0			0	0	0			0	0	0			48	0.436	58.2055			49.1	0.422	64.0394			48	0.407	66.034			0	0	0			0	0	0			0	0	0
48.1	0.439	35.9967			0	0	0			0	0	0			0	0	0			48.1	0.437	58.2812			49.2	0.423	64.1408			48.1	0.408	66.1209			0	0	0			0	0	0			0	0	0
48.2	0.44	36.0611			0	0	0			0	0	0			0	0	0			48.2	0.437	58.3745			49.3	0.424	64.2551			48.2	0.408	66.2352			0	0	0			0	0	0			0	0	0
48.3	0.441	36.1242			0	0	0			0	0	0			0	0	0			48.3	0.438	58.4743			49.4	0.424	64.3678			48.3	0.409	66.3334			0	0	0			0	0	0			0	0	0
48.4	0.442	36.1905			0	0	0			0	0	0			0	0	0			48.4	0.439	58.5613			49.5	0.425	64.4725			48.4	0.41	66.4445			0	0	0			0	0	0			0	0	0
48.5	0.442	36.2536			0	0	0			0	0	0			0	0	0			48.5	0.44	58.645			49.6	0.426	64.5723			48.5	0.41	66.5507			0	0	0			0	0	0			0	0	0
48.6	0.443	36.3115			0	0	0			0	0	0			0	0	0			48.6	0.44	58.7255			49.7	0.426	64.6737			48.6	0.411	66.665			0	0	0			0	0	0			0	0	0
48.7	0.444	36.3702			0	0	0			0	0	0			0	0	0			48.7	0.441	58.8027			49.8	0.427	64.7719			48.7	0.412	66.7696			0	0	0			0	0	0			0	0	0
48.8	0.444	36.4268			0	0	0			0	0	0			0	0	0			48.8	0.442	58.8784			49.9	0.428	64.8717			48.8	0.413	66.8759			0	0	0			0	0	0			0	0	0
48.9	0.445	36.4848			0	0	0			0	0	0			0	0	0			48.9	0.442	58.9669			50	0.429	64.9796			48.9	0.414	66.9628			0	0	0			0	0	0			0	0	0
49	0.446	36.5479			0	0	0			0	0	0			0	0	0			49	0.443	59.0651			50.1	0.429	65.081			49	0.415	67.0707			0	0	0			0	0	0			0	0	0
49.1	0.447	36.6097			0	0	0			0	0	0			0	0	0			49.1	0.444	59.1489			50.2	0.43	65.1824			49.1	0.415	67.1737			0	0	0			0	0	0			0	0	0
49.2	0.448	36.6638			0	0	0			0	0	0			0	0	0			49.2	0.445	59.2326			50.3	0.431	65.2935			49.2	0.416	67.2928			0	0	0			0	0	0			0	0	0
49.3	0.449	36.7269			0	0	0			0	0	0			0	0	0			49.3	0.446	59.3147			50.4	0.432	65.3868			49.3	0.417	67.4071			0	0	0			0	0	0			0	0	0
49.4	0.449	36.7771			0	0	0			0	0	0			0	0	0			49.4	0.446	59.3952			50.5	0.432	65.4802			49.4	0.417	67.5166			0	0	0			0	0	0			0	0	0
49.5	0.449	36.8293			0	0	0			0	0	0			0	0	0			49.5	0.447	59.466			50.6	0.433	65.5768			49.5	0.418	67.6196			0	0	0			0	0	0			0	0	0
49.6	0.45	36.8859			0	0	0			0	0	0			0	0	0			49.6	0.448	59.5513			50.7	0.434	65.6669			49.6	0.419	67.7227			0	0	0			0	0	0			0	0	0
49.7	0.451	36.9368			0	0	0			0	0	0			0	0	0			49.7	0.449	59.6173			50.8	0.435	65.7619			49.7	0.42	67.8273			0	0	0			0	0	0			0	0	0
49.8	0.452	36.9787			0	0	0			0	0	0			0	0	0			49.8	0.449	59.693			50.9	0.436	65.8682			49.8	0.42	67.9271			0	0	0			0	0	0			0	0	0
49.9	0.453	37.0385			0	0	0			0	0	0			0	0	0			49.9	0.45	59.7751			51	0.436	65.968			49.9	0.421	68.0333			0	0	0			0	0	0			0	0	0
50	0.454	37.0958			0	0	0			0	0	0			0	0	0			50	0.451	59.8604			51.1	0.437	66.0758			50	0.422	68.1557			0	0	0			0	0	0			0	0	0
50.1	0.454	37.157			0	0	0			0	0	0			0	0	0			50.1	0.451	59.9409			51.2	0.438	66.1708			50.1	0.423	68.2668			0	0	0			0	0	0			0	0	0
50.2	0.455	37.2156			0	0	0			0	0	0			0	0	0			50.2	0.452	60.023			51.3	0.438	66.2722			50.2	0.424	68.3746			0	0	0			0	0	0			0	0	0
50.3	0.455	37.2742			0	0	0			0	0	0			0	0	0			50.3	0.453	60.1099			51.4	0.439	66.3849			50.3	0.424	68.4712			0	0	0			0	0	0			0	0	0
50.4	0.456	37.3438			0	0	0			0	0	0			0	0	0			50.4	0.453	60.1872			51.5	0.44	66.4928			50.4	0.425	68.5662			0	0	0			0	0	0			0	0	0
50.5	0.457	37.4075			0	0	0			0	0	0			0	0	0			50.5	0.454	60.287			51.6	0.44	66.591			50.5	0.426	68.666			0	0	0			0	0	0			0	0	0
50.6	0.457	37.4661			0	0	0			0	0	0			0	0	0			50.6	0.455	60.3707			51.7	0.441	66.7004			50.6	0.426	68.7706			0	0	0			0	0	0			0	0	0
50.7	0.458	37.5279			0	0	0			0	0	0			0	0	0			50.7	0.456	60.4544			51.8	0.442	66.8019			50.7	0.427	68.8672			0	0	0			0	0	0			0	0	0
50.8	0.459	37.5891			0	0	0			0	0	0			0	0	0			50.8	0.456	60.5381			51.9	0.443	66.9113			50.8	0.428	68.967			0	0	0			0	0	0			0	0	0
50.9	0.46	37.6503			0	0	0			0	0	0			0	0	0			50.9	0.457	60.6266			52	0.443	67.0192			50.9	0.429	69.0781			0	0	0			0	0	0			0	0	0
51	0.461	37.7114			0	0	0			0	0	0			0	0	0			51	0.457	60.7136			52.1	0.444	67.1141			51	0.43	69.1876			0	0	0			0	0	0			0	0	0
51.1	0.461	37.7745			0	0	0			0	0	0			0	0	0			51.1	0.458	60.7989			52.2	0.445	67.214			51.1	0.431	69.2922			0	0	0			0	0	0			0	0	0
51.2	0.462	37.8286			0	0	0			0	0	0			0	0	0			51.2	0.459	60.8842			52.3	0.445	67.325			51.2	0.431	69.4049			0	0	0			0	0	0			0	0	0
51.3	0.463	37.8885			0	0	0			0	0	0			0	0	0			51.3	0.46	60.9663			52.4	0.446	67.4216			51.3	0.432	69.524			0	0	0			0	0	0			0	0	0
51.4	0.463	37.9426			0	0	0			0	0	0			0	0	0			51.4	0.461	61.0452			52.5	0.447	67.5327			51.4	0.432	69.6158			0	0	0			0	0	0			0	0	0
51.5	0.464	37.9941			0	0	0			0	0	0			0	0	0			51.5	0.461	61.1321			52.6	0.448	67.6261			51.5	0.433	69.7333			0	0	0			0	0	0			0	0	0
51.6	0.464	38.0431			0	0	0			0	0	0			0	0	0			51.6	0.462	61.2078			52.7	0.448	67.7291			51.6	0.434	69.8363			0	0	0			0	0	0			0	0	0
51.7	0.466	37.1364			0	0	0			0	0	0			0	0	0			51.7	0.463	61.2802			52.8	0.449	67.8321			51.7	0.435	69.9458			0	0	0			0	0	0			0	0	0
0	0	0			0	0	0			0	0	0			0	0	0			51.8	0.463	61.3591			52.9	0.45	67.9287			51.8	0.435	70.0553			0	0	0			0	0	0			0	0	0
0	0	0			0	0	0			0	0	0			0	0	0			51.9	0.464	61.4364			53	0.451	68.0253			51.9	0.436	70.1696			0	0	0			0	0	0			0	0	0
0	0	0			0	0	0			0	0	0			0	0	0			52	0.465	61.5104			53.1	0.451	68.1171			52	0.437	70.2887			0	0	0			0	0	0			0	0	0
0	0	0			0	0	0			0	0	0			0	0	0			52.1	0.466	61.5925			53.2	0.452	68.2346			52.1	0.437	70.3933			0	0	0			0	0	0			0	0	0
0	0	0			0	0	0			0	0	0			0	0	0			52.2	0.466	61.6682			53.3	0.453	68.3312			52.2	0.438	70.4947			0	0	0			0	0	0			0	0	0
0	0	0			0	0	0			0	0	0			0	0	0			52.3	0.467	61.7535			53.4	0.454	68.4326			52.3	0.439	70.6042			0	0	0			0	0	0			0	0	0
0	0	0			0	0	0			0	0	0			0	0	0			52.4	0.468	61.8276			53.5	0.454	68.5308			52.4	0.44	70.7072			0	0	0			0	0	0			0	0	0
0	0	0			0	0	0			0	0	0			0	0	0			52.5	0.468	61.9			53.6	0.455	68.637			52.5	0.441	70.8135			0	0	0			0	0	0			0	0	0
0	0	0			0	0	0			0	0	0			0	0	0			52.6	0.469	61.9885			53.7	0.456	68.7417			52.6	0.442	70.9133			0	0	0			0	0	0			0	0	0
0	0	0			0	0	0			0	0	0			0	0	0			52.7	0.47	62.0658			53.8	0.456	68.8447			52.7	0.442	71.0195			0	0	0			0	0	0			0	0	0
0	0	0			0	0	0			0	0	0			0	0	0			52.8	0.47	62.1431			53.9	0.457	68.9461			52.8	0.443	71.1209			0	0	0			0	0	0			0	0	0
0	0	0			0	0	0			0	0	0			0	0	0			52.9	0.471	62.222			54	0.457	69.0604			52.9	0.444	71.2256			0	0	0			0	0	0			0	0	0
0	0	0			0	0	0			0	0	0			0	0	0			53	0.472	62.2896			54.1	0.458	69.1457			53	0.444	71.3334			0	0	0			0	0	0			0	0	0
0	0	0			0	0	0			0	0	0			0	0	0			53.1	0.472	62.3636			54.2	0.459	69.2455			53.1	0.445	71.4493			0	0	0			0	0	0			0	0	0
0	0	0			0	0	0			0	0	0			0	0	0			53.2	0.473	62.4344			54.3	0.46	69.3437			53.2	0.446	71.5524			0	0	0			0	0	0			0	0	0
0	0	0			0	0	0			0	0	0			0	0	0			53.3	0.474	62.4988			54.4	0.46	69.4516			53.3	0.447	71.657			0	0	0			0	0	0			0	0	0
0	0	0			0	0	0			0	0	0			0	0	0			53.4	0.474	62.56			54.5	0.461	69.5482			53.4	0.447	71.7617			0	0	0			0	0	0			0	0	0
0	0	0			0	0	0			0	0	0			0	0	0			53.5	0.475	62.626			54.6	0.462	69.6464			53.5	0.448	71.8679			0	0	0			0	0	0			0	0	0
0	0	0			0	0	0			0	0	0			0	0	0			53.6	0.476	62.6743			54.7	0.462	69.743			53.6	0.449	71.9677			0	0	0			0	0	0			0	0	0
0	0	0			0	0	0			0	0	0			0	0	0			53.7	0.476	62.721			54.8	0.463	69.8395			53.7	0.449	72.0788			0	0	0			0	0	0			0	0	0
0	0	0			0	0	0			0	0	0			0	0	0			0	0	0			54.9	0.463	69.9361			53.8	0.45	72.185			0	0	0			0	0	0			0	0	0
0	0	0			0	0	0			0	0	0			0	0	0			0	0	0			55	0.464	70.0279			53.9	0.451	72.2864			0	0	0			0	0	0			0	0	0
0	0	0			0	0	0			0	0	0			0	0	0			0	0	0			55.1	0.465	70.1245			54	0.451	72.3911			0	0	0			0	0	0			0	0	0
0	0	0			0	0	0			0	0	0			0	0	0			0	0	0			55.2	0.466	70.2146			54.1	0.452	72.4957			0	0	0			0	0	0			0	0	0
0	0	0			0	0	0			0	0	0			0	0	0			0	0	0			55.3	0.466	70.3128			54.2	0.453	72.5987			0	0	0			0	0	0			0	0	0
0	0	0			0	0	0			0	0	0			0	0	0			0	0	0			55.4	0.467	70.4062			54.3	0.454	72.7082			0	0	0			0	0	0			0	0	0
0	0	0			0	0	0			0	0	0			0	0	0			0	0	0			55.5	0.467	70.5076			54.4	0.454	72.8096			0	0	0			0	0	0			0	0	0
0	0	0			0	0	0			0	0	0			0	0	0			0	0	0			55.6	0.468	70.5913			54.5	0.455	72.9111			0	0	0			0	0	0			0	0	0
0	0	0			0	0	0			0	0	0			0	0	0			0	0	0			55.7	0.468	70.6799			54.6	0.456	73.0109			0	0	0			0	0	0			0	0	0
0	0	0			0	0	0			0	0	0			0	0	0			0	0	0			55.8	0.469	70.7877			54.7	0.456	73.1139			0	0	0			0	0	0			0	0	0
0	0	0			0	0	0			0	0	0			0	0	0			0	0	0			55.9	0.47	70.8811			54.8	0.457	73.2185			0	0	0			0	0	0			0	0	0
0	0	0			0	0	0			0	0	0			0	0	0			0	0	0			56	0.471	70.9761			54.9	0.457	73.3312			0	0	0			0	0	0			0	0	0
0	0	0			0	0	0			0	0	0			0	0	0			0	0	0			56.1	0.471	71.0726			55	0.458	73.4326			0	0	0			0	0	0			0	0	0
0	0	0			0	0	0			0	0	0			0	0	0			0	0	0			56.2	0.472	71.166			55.1	0.459	73.5292			0	0	0			0	0	0			0	0	0
0	0	0			0	0	0			0	0	0			0	0	0			0	0	0			56.3	0.473	71.2449			55.2	0.459	73.6355			0	0	0			0	0	0			0	0	0
0	0	0			0	0	0			0	0	0			0	0	0			0	0	0			0	0	0			55.3	0.46	73.7337			0	0	0			0	0	0			0	0	0
0	0	0			0	0	0			0	0	0			0	0	0			0	0	0			0	0	0			55.4	0.461	73.8302			0	0	0			0	0	0			0	0	0
0	0	0			0	0	0			0	0	0			0	0	0			0	0	0			0	0	0			55.5	0.461	73.9317			0	0	0			0	0	0			0	0	0
0	0	0			0	0	0			0	0	0			0	0	0			0	0	0			0	0	0			55.6	0.462	74.0379			0	0	0			0	0	0			0	0	0
0	0	0			0	0	0			0	0	0			0	0	0			0	0	0			0	0	0			55.7	0.463	74.1425			0	0	0			0	0	0			0	0	0
0	0	0			0	0	0			0	0	0			0	0	0			0	0	0			0	0	0			55.8	0.463	74.244			0	0	0			0	0	0			0	0	0
0	0	0			0	0	0			0	0	0			0	0	0			0	0	0			0	0	0			55.9	0.464	74.3454			0	0	0			0	0	0			0	0	0
0	0	0			0	0	0			0	0	0			0	0	0			0	0	0			0	0	0			56	0.465	74.442			0	0	0			0	0	0			0	0	0
0	0	0			0	0	0			0	0	0			0	0	0			0	0	0			0	0	0			56.1	0.466	74.5498			0	0	0			0	0	0			0	0	0
0	0	0			0	0	0			0	0	0			0	0	0			0	0	0			0	0	0			56.2	0.466	74.6512			0	0	0			0	0	0			0	0	0
0	0	0			0	0	0			0	0	0			0	0	0			0	0	0			0	0	0			56.3	0.467	74.7672			0	0	0			0	0	0			0	0	0
0	0	0			0	0	0			0	0	0			0	0	0			0	0	0			0	0	0			56.4	0.467	74.8702			0	0	0			0	0	0			0	0	0
0	0	0			0	0	0			0	0	0			0	0	0			0	0	0			0	0	0			56.5	0.468	74.9716			0	0	0			0	0	0			0	0	0
0	0	0			0	0	0			0	0	0			0	0	0			0	0	0			0	0	0			56.6	0.468	75.0617			0	0	0			0	0	0			0	0	0
0	0	0			0	0	0			0	0	0			0	0	0			0	0	0			0	0	0			56.7	0.469	75.139			0	0	0			0	0	0			0	0	0
0	0	0			0	0	0			0	0	0			0	0	0			0	0	0			0	0	0			56.8	0.47	75.2259			0	0	0			0	0	0			0	0	0
0	0	0			0	0	0			0	0	0			0	0	0			0	0	0			0	0	0			56.9	0.471	75.329			0	0	0			0	0	0			0	0	0
0	0	0			0	0	0			0	0	0			0	0	0			0	0	0			0	0	0			57	0.471	75.432			0	0	0			0	0	0			0	0	0
0	0	0			0	0	0			0	0	0			0	0	0			0	0	0			0	0	0			57.1	0.472	75.5366			0	0	0			0	0	0			0	0	0
0	0	0			0	0	0			0	0	0			0	0	0			0	0	0			0	0	0			57.2	0.472	75.6397			0	0	0			0	0	0			0	0	0
0	0	0			0	0	0			0	0	0			0	0	0			0	0	0			0	0	0			57.3	0.473	75.7459			0	0	0			0	0	0			0	0	0
0	0	0			0	0	0			0	0	0			0	0	0			0	0	0			0	0	0			57.4	0.473	75.8361			0	0	0			0	0	0			0	0	0
0	0	0			0	0	0			0	0	0			0	0	0			0	0	0			0	0	0			57.5	0.474	75.9326			0	0	0			0	0	0			0	0	0
0	0	0			0	0	0			0	0	0			0	0	0			0	0	0			0	0	0			57.6	0.475	76.0292			0	0	0			0	0	0			0	0	0
0	0	0			0	0	0			0	0	0			0	0	0			0	0	0			0	0	0			57.7	0.475	76.1307			0	0	0			0	0	0			0	0	0
0	0	0			0	0	0			0	0	0			0	0	0			0	0	0			0	0	0			57.8	0.476	76.224			0	0	0			0	0	0			0	0	0
0	0	0			0	0	0			0	0	0			0	0	0			0	0	0			0	0	0			57.9	0.476	76.327			0	0	0			0	0	0			0	0	0
0	0	0			0	0	0			0	0	0			0	0	0			0	0	0			0	0	0			58	0.477	76.4317			0	0	0			0	0	0			0	0	0
0	0	0			0	0	0			0	0	0			0	0	0			0	0	0			0	0	0			58.1	0.478	76.5363			0	0	0			0	0	0			0	0	0
0	0	0			0	0	0			0	0	0			0	0	0			0	0	0			0	0	0			58.2	0.478	76.6393			0	0	0			0	0	0			0	0	0
0	0	0			0	0	0			0	0	0			0	0	0			0	0	0			0	0	0			58.3	0.479	76.7375			0	0	0			0	0	0			0	0	0
0	0	0			0	0	0			0	0	0			0	0	0			0	0	0			0	0	0			58.4	0.48	76.8406			0	0	0			0	0	0			0	0	0
0	0	0			0	0	0			0	0	0			0	0	0			0	0	0			0	0	0			58.5	0.48	76.95			0	0	0			0	0	0			0	0	0
0	0	0			0	0	0			0	0	0			0	0	0			0	0	0			0	0	0			58.6	0.48	77.0434			0	0	0			0	0	0			0	0	0
0	0	0			0	0	0			0	0	0			0	0	0			0	0	0			0	0	0			58.7	0.481	77.1464			0	0	0			0	0	0			0	0	0
0	0	0			0	0	0			0	0	0			0	0	0			0	0	0			0	0	0			58.8	0.482	77.2543			0	0	0			0	0	0			0	0	0
0	0	0			0	0	0			0	0	0			0	0	0			0	0	0			0	0	0			58.9	0.482	77.3461			0	0	0			0	0	0			0	0	0
0	0	0			0	0	0			0	0	0			0	0	0			0	0	0			0	0	0			59	0.483	77.4442			0	0	0			0	0	0			0	0	0
0	0	0			0	0	0			0	0	0			0	0	0			0	0	0			0	0	0			59.1	0.483	77.5489			0	0	0			0	0	0			0	0	0
0	0	0			0	0	0			0	0	0			0	0	0			0	0	0			0	0	0			59.2	0.484	77.6519			0	0	0			0	0	0			0	0	0
0	0	0			0	0	0			0	0	0			0	0	0			0	0	0			0	0	0			59.3	0.485	77.7662			0	0	0			0	0	0			0	0	0
0	0	0			0	0	0			0	0	0			0	0	0			0	0	0			0	0	0			59.4	0.485	77.8709			0	0	0			0	0	0			0	0	0
0	0	0			0	0	0			0	0	0			0	0	0			0	0	0			0	0	0			59.5	0.486	77.9803			0	0	0			0	0	0			0	0	0
0	0	0			0	0	0			0	0	0			0	0	0			0	0	0			0	0	0			59.6	0.486	78.0737			0	0	0			0	0	0			0	0	0
0	0	0			0	0	0			0	0	0			0	0	0			0	0	0			0	0	0			59.7	0.487	78.1815			0	0	0			0	0	0			0	0	0
0	0	0			0	0	0			0	0	0			0	0	0			0	0	0			0	0	0			59.8	0.487	78.2733			0	0	0			0	0	0			0	0	0
0	0	0			0	0	0			0	0	0			0	0	0			0	0	0			0	0	0			59.9	0.488	78.3763			0	0	0			0	0	0			0	0	0
0	0	0			0	0	0			0	0	0			0	0	0			0	0	0			0	0	0			60	0.489	78.4793			0	0	0			0	0	0			0	0	0
0	0	0			0	0	0			0	0	0			0	0	0			0	0	0			0	0	0			60.1	0.489	78.5711			0	0	0			0	0	0			0	0	0
0	0	0			0	0	0			0	0	0			0	0	0			0	0	0			0	0	0			60.2	0.49	78.6806			0	0	0			0	0	0			0	0	0
0	0	0			0	0	0			0	0	0			0	0	0			0	0	0			0	0	0			60.3	0.49	78.7627			0	0	0			0	0	0			0	0	0
0	0	0			0	0	0			0	0	0			0	0	0			0	0	0			0	0	0			60.4	0.491	78.8577			0	0	0			0	0	0			0	0	0
0	0	0			0	0	0			0	0	0			0	0	0			0	0	0			0	0	0			60.5	0.491	78.9607			0	0	0			0	0	0			0	0	0
0	0	0			0	0	0			0	0	0			0	0	0			0	0	0			0	0	0			60.6	0.492	79.0701			0	0	0			0	0	0			0	0	0
0	0	0			0	0	0			0	0	0			0	0	0			0	0	0			0	0	0			60.7	0.492	79.1748			0	0	0			0	0	0			0	0	0
0	0	0			0	0	0			0	0	0			0	0	0			0	0	0			0	0	0			60.8	0.493	79.2746			0	0	0			0	0	0			0	0	0
0	0	0			0	0	0			0	0	0			0	0	0			0	0	0			0	0	0			60.9	0.493	79.3696			0	0	0			0	0	0			0	0	0
0	0	0			0	0	0			0	0	0			0	0	0			0	0	0			0	0	0			61	0.494	79.4678			0	0	0			0	0	0			0	0	0
0	0	0			0	0	0			0	0	0			0	0	0			0	0	0			0	0	0			61.1	0.495	79.5724			0	0	0			0	0	0			0	0	0
0	0	0			0	0	0			0	0	0			0	0	0			0	0	0			0	0	0			61.2	0.495	79.6626			0	0	0			0	0	0			0	0	0
0	0	0			0	0	0			0	0	0			0	0	0			0	0	0			0	0	0			61.3	0.496	79.7543			0	0	0			0	0	0			0	0	0
0	0	0			0	0	0			0	0	0			0	0	0			0	0	0			0	0	0			61.4	0.496	79.8589			0	0	0			0	0	0			0	0	0
0	0	0			0	0	0			0	0	0			0	0	0			0	0	0			0	0	0			61.5	0.497	79.9749			0	0	0			0	0	0			0	0	0
0	0	0			0	0	0			0	0	0			0	0	0			0	0	0			0	0	0			61.6	0.497	80.0795			0	0	0			0	0	0			0	0	0
0	0	0			0	0	0			0	0	0			0	0	0			0	0	0			0	0	0			61.7	0.498	80.1713			0	0	0			0	0	0			0	0	0
0	0	0			0	0	0			0	0	0			0	0	0			0	0	0			0	0	0			61.8	0.498	80.2695			0	0	0			0	0	0			0	0	0
0	0	0			0	0	0			0	0	0			0	0	0			0	0	0			0	0	0			61.9	0.499	80.3644			0	0	0			0	0	0			0	0	0
0	0	0			0	0	0			0	0	0			0	0	0			0	0	0			0	0	0			62	0.5	80.4417			0	0	0			0	0	0			0	0	0
0	0	0			0	0	0			0	0	0			0	0	0			0	0	0			0	0	0			62.1	0.5	80.5608			0	0	0			0	0	0			0	0	0
0	0	0			0	0	0			0	0	0			0	0	0			0	0	0			0	0	0			62.3	0.502	80.8554			0	0	0			0	0	0			0	0	0
0	0	0			0	0	0			0	0	0			0	0	0			0	0	0			0	0	0			62.4	0.502	80.9488			0	0	0			0	0	0			0	0	0
0	0	0			0	0	0			0	0	0			0	0	0			0	0	0			0	0	0			62.5	0.503	81.0583			0	0	0			0	0	0			0	0	0
0	0	0			0	0	0			0	0	0			0	0	0			0	0	0			0	0	0			62.6	0.503	81.1693			0	0	0			0	0	0			0	0	0
0	0	0			0	0	0			0	0	0			0	0	0			0	0	0			0	0	0			62.7	0.504	81.2772			0	0	0			0	0	0			0	0	0
0	0	0			0	0	0			0	0	0			0	0	0			0	0	0			0	0	0			62.8	0.504	81.3899			0	0	0			0	0	0			0	0	0
0	0	0			0	0	0			0	0	0			0	0	0			0	0	0			0	0	0			62.9	0.505	81.5026			0	0	0			0	0	0			0	0	0
0	0	0			0	0	0			0	0	0			0	0	0			0	0	0			0	0	0			63	0.506	81.6008			0	0	0			0	0	0			0	0	0
0	0	0			0	0	0			0	0	0			0	0	0			0	0	0			0	0	0			63.1	0.506	81.6941			0	0	0			0	0	0			0	0	0
0	0	0			0	0	0			0	0	0			0	0	0			0	0	0			0	0	0			63.2	0.507	81.81			0	0	0			0	0	0			0	0	0
0	0	0			0	0	0			0	0	0			0	0	0			0	0	0			0	0	0			63.3	0.507	81.9018			0	0	0			0	0	0			0	0	0
0	0	0			0	0	0			0	0	0			0	0	0			0	0	0			0	0	0			63.4	0.508	82.0096			0	0	0			0	0	0			0	0	0
0	0	0			0	0	0			0	0	0			0	0	0			0	0	0			0	0	0			63.5	0.508	82.1078			0	0	0			0	0	0			0	0	0
0	0	0			0	0	0			0	0	0			0	0	0			0	0	0			0	0	0			63.6	0.509	82.2109			0	0	0			0	0	0			0	0	0
0	0	0			0	0	0			0	0	0			0	0	0			0	0	0			0	0	0			63.7	0.509	82.3042			0	0	0			0	0	0			0	0	0
0	0	0			0	0	0			0	0	0			0	0	0			0	0	0			0	0	0			63.8	0.51	82.4073			0	0	0			0	0	0			0	0	0
0	0	0			0	0	0			0	0	0			0	0	0			0	0	0			0	0	0			63.9	0.51	82.5103			0	0	0			0	0	0			0	0	0
0	0	0			0	0	0			0	0	0			0	0	0			0	0	0			0	0	0			64	0.511	82.6101			0	0	0			0	0	0			0	0	0
0	0	0			0	0	0			0	0	0			0	0	0			0	0	0			0	0	0			64.1	0.512	82.7164			0	0	0			0	0	0			0	0	0
0	0	0			0	0	0			0	0	0			0	0	0			0	0	0			0	0	0			64.2	0.512	82.821			0	0	0			0	0	0			0	0	0
0	0	0			0	0	0			0	0	0			0	0	0			0	0	0			0	0	0			64.3	0.512	82.9288			0	0	0			0	0	0			0	0	0
0	0	0			0	0	0			0	0	0			0	0	0			0	0	0			0	0	0			64.4	0.513	83.0158			0	0	0			0	0	0			0	0	0
0	0	0			0	0	0			0	0	0			0	0	0			0	0	0			0	0	0			64.5	0.514	83.1269			0	0	0			0	0	0			0	0	0
0	0	0			0	0	0			0	0	0			0	0	0			0	0	0			0	0	0			64.6	0.514	83.2347			0	0	0			0	0	0			0	0	0
0	0	0			0	0	0			0	0	0			0	0	0			0	0	0			0	0	0			64.7	0.514	83.3474			0	0	0			0	0	0			0	0	0
0	0	0			0	0	0			0	0	0			0	0	0			0	0	0			0	0	0			64.8	0.515	83.452			0	0	0			0	0	0			0	0	0
0	0	0			0	0	0			0	0	0			0	0	0			0	0	0			0	0	0			64.9	0.516	83.5696			0	0	0			0	0	0			0	0	0
0	0	0			0	0	0			0	0	0			0	0	0			0	0	0			0	0	0			65	0.526	71.4027			0	0	0			0	0	0			0	0	0
0	0	0			0	0	0			0	0	0			0	0	0			0	0	0			0	0	0			0	0	0			0	0	0			0	0	0			0	0	0
0	0	0			0	0	0			0	0	0			0	0	0			0	0	0			0	0	0			0	0	0			0	0	0			0	0	0			0	0	0
0	0	0			0	0	0			0	0	0			0	0	0			0	0	0			0	0	0			0	0	0			0	0	0			0	0	0			0	0	0
0	0	0			0	0	0			0	0	0			0	0	0			0	0	0			0	0	0			0	0	0			0	0	0			0	0	0			0	0	0
0	0	0			0	0	0			0	0	0			0	0	0			0	0	0			0	0	0			0	0	0			0	0	0			0	0	0			0	0	0
0	0	0			0	0	0			0	0	0			0	0	0			0	0	0			0	0	0			0	0	0			0	0	0			0	0	0			0	0	0
0	0	0			0	0	0			0	0	0			0	0	0			0	0	0			0	0	0			0	0	0			0	0	0			0	0	0			0	0	0
0	0	0			0	0	0			0	0	0			0	0	0			0	0	0			0	0	0			0	0	0			0	0	0			0	0	0			0	0	0
0	0	0			0	0	0			0	0	0			0	0	0			0	0	0			0	0	0			0	0	0			0	0	0			0	0	0			0	0	0
0	0	0			0	0	0			0	0	0			0	0	0			0	0	0			0	0	0			0	0	0			0	0	0			0	0	0			0	0	0
0	0	0			0	0	0			0	0	0			0	0	0			0	0	0			0	0	0			0	0	0			0	0	0			0	0	0			0	0	0
0	0	0			0	0	0			0	0	0			0	0	0			0	0	0			0	0	0			0	0	0			0	0	0			0	0	0			0	0	0
0	0	0			0	0	0			0	0	0			0	0	0			0	0	0			0	0	0			0	0	0			0	0	0			0	0	0			0	0	0
0	0	0			0	0	0			0	0	0			0	0	0			0	0	0			0	0	0			0	0	0			0	0	0			0	0	0			0	0	0
0	0	0			0	0	0			0	0	0			0	0	0			0	0	0			0	0	0			0	0	0			0	0	0			0	0	0			0	0	0
0	0	0			0	0	0			0	0	0			0	0	0			0	0	0			0	0	0			0	0	0			0	0	0			0	0	0			0	0	0
0	0	0			0	0	0			0	0	0			0	0	0			0	0	0			0	0	0			0	0	0			0	0	0			0	0	0			0	0	0
0	0	0			0	0	0			0	0	0			0	0	0			0	0	0			0	0	0			0	0	0			0	0	0			0	0	0			0	0	0
0	0	0			0	0	0			0	0	0			0	0	0			0	0	0			0	0	0			0	0	0			0	0	0			0	0	0			0	0	0
0	0	0			0	0	0			0	0	0			0	0	0			0	0	0			0	0	0			0	0	0			0	0	0			0	0	0			0	0	0
0	0	0			0	0	0			0	0	0			0	0	0			0	0	0			0	0	0			0	0	0			0	0	0			0	0	0			0	0	0
0	0	0			0	0	0			0	0	0			0	0	0			0	0	0			0	0	0			0	0	0			0	0	0			0	0	0			0	0	0
0	0	0			0	0	0			0	0	0			0	0	0			0	0	0			0	0	0			0	0	0			0	0	0			0	0	0			0	0	0
0	0	0			0	0	0			0	0	0			0	0	0			0	0	0			0	0	0			0	0	0			0	0	0			0	0	0			0	0	0
0	0	0			0	0	0			0	0	0			0	0	0			0	0	0			0	0	0			0	0	0			0	0	0			0	0	0			0	0	0
0	0	0			0	0	0			0	0	0			0	0	0			0	0	0			0	0	0			0	0	0			0	0	0			0	0	0			0	0	0
0	0	0			0	0	0			0	0	0			0	0	0			0	0	0			0	0	0			0	0	0			0	0	0			0	0	0			0	0	0
0	0	0			0	0	0			0	0	0			0	0	0			0	0	0			0	0	0			0	0	0			0	0	0			0	0	0			0	0	0
0	0	0			0	0	0			0	0	0			0	0	0			0	0	0			0	0	0			0	0	0			0	0	0			0	0	0			0	0	0
0	0	0			0	0	0			0	0	0			0	0	0			0	0	0			0	0	0			0	0	0			0	0	0			0	0	0			0	0	0
0	0	0			0	0	0			0	0	0			0	0	0			0	0	0			0	0	0			0	0	0			0	0	0			0	0	0			0	0	0
0	0	0			0	0	0			0	0	0			0	0	0			0	0	0			0	0	0			0	0	0			0	0	0			0	0	0			0	0	0
0	0	0			0	0	0			0	0	0			0	0	0			0	0	0			0	0	0			0	0	0			0	0	0			0	0	0			0	0	0
0	0	0			0	0	0			0	0	0			0	0	0			0	0	0			0	0	0			0	0	0			0	0	0			0	0	0			0	0	0
0	0	0			0	0	0			0	0	0			0	0	0			0	0	0			0	0	0			0	0	0			0	0	0			0	0	0			0	0	0
0	0	0			0	0	0			0	0	0			0	0	0			0	0	0			0	0	0			0	0	0			0	0	0			0	0	0			0	0	0
0	0	0			0	0	0			0	0	0			0	0	0			0	0	0			0	0	0			0	0	0			0	0	0			0	0	0			0	0	0
0	0	0			0	0	0			0	0	0			0	0	0			0	0	0			0	0	0			0	0	0			0	0	0			0	0	0			0	0	0
0	0	0			0	0	0			0	0	0			0	0	0			0	0	0			0	0	0			0	0	0			0	0	0			0	0	0			0	0	0
0	0	0			0	0	0			0	0	0			0	0	0			0	0	0			0	0	0			0	0	0			0	0	0			0	0	0			0	0	0
0	0	0			0	0	0			0	0	0			0	0	0			0	0	0			0	0	0			0	0	0			0	0	0			0	0	0			0	0	0
0	0	0			0	0	0			0	0	0			0	0	0			0	0	0			0	0	0			0	0	0			0	0	0			0	0	0			0	0	0
0	0	0			0	0	0			0	0	0			0	0	0			0	0	0			0	0	0			0	0	0			0	0	0			0	0	0			0	0	0
0	0	0			0	0	0			0	0	0			0	0	0			0	0	0			0	0	0			0	0	0			0	0	0			0	0	0			0	0	0
0	0	0			0	0	0			0	0	0			0	0	0			0	0	0			0	0	0			0	0	0			0	0	0			0	0	0			0	0	0
0	0	0			0	0	0			0	0	0			0	0	0			0	0	0			0	0	0			0	0	0			0	0	0			0	0	0			0	0	0
0	0	0			0	0	0			0	0	0			0	0	0			0	0	0			0	0	0			0	0	0			0	0	0			0	0	0			0	0	0
0	0	0			0	0	0			0	0	0			0	0	0			0	0	0			0	0	0			0	0	0			0	0	0			0	0	0			0	0	0
0	0	0			0	0	0			0	0	0			0	0	0			0	0	0			0	0	0			0	0	0			0	0	0			0	0	0			0	0	0
0	0	0			0	0	0			0	0	0			0	0	0			0	0	0			0	0	0			0	0	0			0	0	0			0	0	0			0	0	0
0	0	0			0	0	0			0	0	0			0	0	0			0	0	0			0	0	0			0	0	0			0	0	0			0	0	0			0	0	0
0	0	0			0	0	0			0	0	0			0	0	0			0	0	0			0	0	0			0	0	0			0	0	0			0	0	0			0	0	0
0	0	0			0	0	0			0	0	0			0	0	0			0	0	0			0	0	0			0	0	0			0	0	0			0	0	0			0	0	0
0	0	0			0	0	0			0	0	0			0	0	0			0	0	0			0	0	0			0	0	0			0	0	0			0	0	0			0	0	0
0	0	0			0	0	0			0	0	0			0	0	0			0	0	0			0	0	0			0	0	0			0	0	0			0	0	0			0	0	0
0	0	0			0	0	0			0	0	0			0	0	0			0	0	0			0	0	0			0	0	0			0	0	0			0	0	0			0	0	0
0	0	0			0	0	0			0	0	0			0	0	0			0	0	0			0	0	0			0	0	0			0	0	0			0	0	0			0	0	0
0	0	0			0	0	0			0	0	0			0	0	0			0	0	0			0	0	0			0	0	0			0	0	0			0	0	0			0	0	0
0	0	0			0	0	0			0	0	0			0	0	0			0	0	0			0	0	0			0	0	0			0	0	0			0	0	0			0	0	0
0	0	0			0	0	0			0	0	0			0	0	0			0	0	0			0	0	0			0	0	0			0	0	0			0	0	0			0	0	0
0	0	0			0	0	0			0	0	0			0	0	0			0	0	0			0	0	0			0	0	0			0	0	0			0	0	0			0	0	0
0	0	0			0	0	0			0	0	0			0	0	0			0	0	0			0	0	0			0	0	0			0	0	0			0	0	0			0	0	0
0	0	0			0	0	0			0	0	0			0	0	0			0	0	0			0	0	0			0	0	0			0	0	0			0	0	0			0	0	0
0	0	0			0	0	0			0	0	0			0	0	0			0	0	0			0	0	0			0	0	0			0	0	0			0	0	0			0	0	0
0	0	0			0	0	0			0	0	0			0	0	0			0	0	0			0	0	0			0	0	0			0	0	0			0	0	0			0	0	0
0	0	0			0	0	0			0	0	0			0	0	0			0	0	0			0	0	0			0	0	0			0	0	0			0	0	0			0	0	0
0	0	0			0	0	0			0	0	0			0	0	0			0	0	0			0	0	0			0	0	0			0	0	0			0	0	0			0	0	0
0	0	0			0	0	0			0	0	0			0	0	0			0	0	0			0	0	0			0	0	0			0	0	0			0	0	0			0	0	0
0	0	0			0	0	0			0	0	0			0	0	0			0	0	0			0	0	0			0	0	0			0	0	0			0	0	0			0	0	0
0	0	0			0	0	0			0	0	0			0	0	0			0	0	0			0	0	0			0	0	0			0	0	0			0	0	0			0	0	0
0	0	0			0	0	0			0	0	0			0	0	0			0	0	0			0	0	0			0	0	0			0	0	0			0	0	0			0	0	0
0	0	0			0	0	0			0	0	0			0	0	0			0	0	0			0	0	0			0	0	0			0	0	0			0	0	0			0	0	0
0	0	0			0	0	0			0	0	0			0	0	0			0	0	0			0	0	0			0	0	0			0	0	0			0	0	0			0	0	0
0	0	0			0	0	0			0	0	0			0	0	0			0	0	0			0	0	0			0	0	0			0	0	0			0	0	0			0	0	0
0	0	0			0	0	0			0	0	0			0	0	0			0	0	0			0	0	0			0	0	0			0	0	0			0	0	0			0	0	0
0	0	0			0	0	0			0	0	0			0	0	0			0	0	0			0	0	0			0	0	0			0	0	0			0	0	0			0	0	0
0	0	0			0	0	0			0	0	0			0	0	0			0	0	0			0	0	0			0	0	0			0	0	0			0	0	0			0	0	0
0	0	0			0	0	0			0	0	0			0	0	0			0	0	0			0	0	0			0	0	0			0	0	0			0	0	0			0	0	0
0	0	0			0	0	0			0	0	0			0	0	0			0	0	0			0	0	0			0	0	0			0	0	0			0	0	0			0	0	0
0	0	0			0	0	0			0	0	0			0	0	0			0	0	0			0	0	0			0	0	0			0	0	0			0	0	0			0	0	0
0	0	0			0	0	0			0	0	0			0	0	0			0	0	0			0	0	0			0	0	0			0	0	0			0	0	0			0	0	0
0	0	0			0	0	0			0	0	0			0	0	0			0	0	0			0	0	0			0	0	0			0	0	0			0	0	0			0	0	0
0	0	0			0	0	0			0	0	0			0	0	0			0	0	0			0	0	0			0	0	0			0	0	0			0	0	0			0	0	0
0	0	0			0	0	0			0	0	0			0	0	0			0	0	0			0	0	0			0	0	0			0	0	0			0	0	0			0	0	0
0	0	0			0	0	0			0	0	0			0	0	0			0	0	0			0	0	0			0	0	0			0	0	0			0	0	0			0	0	0
0	0	0			0	0	0			0	0	0			0	0	0			0	0	0			0	0	0			0	0	0			0	0	0			0	0	0			0	0	0
0	0	0			0	0	0			0	0	0			0	0	0			0	0	0			0	0	0			0	0	0			0	0	0			0	0	0			0	0	0
0	0	0			0	0	0			0	0	0			0	0	0			0	0	0			0	0	0			0	0	0			0	0	0			0	0	0			0	0	0
0	0	0			0	0	0			0	0	0			0	0	0			0	0	0			0	0	0			0	0	0			0	0	0			0	0	0			0	0	0
0	0	0			0	0	0			0	0	0			0	0	0			0	0	0			0	0	0			0	0	0			0	0	0			0	0	0			0	0	0
0	0	0			0	0	0			0	0	0			0	0	0			0	0	0			0	0	0			0	0	0			0	0	0			0	0	0			0	0	0
0	0	0			0	0	0			0	0	0			0	0	0			0	0	0			0	0	0			0	0	0			0	0	0			0	0	0			0	0	0
0	0	0			0	0	0			0	0	0			0	0	0			0	0	0			0	0	0			0	0	0			0	0	0			0	0	0			0	0	0
0	0	0			0	0	0			0	0	0			0	0	0			0	0	0			0	0	0			0	0	0			0	0	0			0	0	0			0	0	0
0	0	0			0	0	0			0	0	0			0	0	0			0	0	0			0	0	0			0	0	0			0	0	0			0	0	0			0	0	0
0	0	0			0	0	0			0	0	0			0	0	0			0	0	0			0	0	0			0	0	0			0	0	0			0	0	0			0	0	0
0	0	0			0	0	0			0	0	0			0	0	0			0	0	0			0	0	0			0	0	0			0	0	0			0	0	0			0	0	0
0	0	0			0	0	0			0	0	0			0	0	0			0	0	0			0	0	0			0	0	0			0	0	0			0	0	0			0	0	0
0	0	0			0	0	0			0	0	0			0	0	0			0	0	0			0	0	0			0	0	0			0	0	0			0	0	0			0	0	0
0	0	0			0	0	0			0	0	0			0	0	0			0	0	0			0	0	0			0	0	0			0	0	0			0	0	0			0	0	0
0	0	0			0	0	0			0	0	0			0	0	0			0	0	0			0	0	0			0	0	0			0	0	0			0	0	0			0	0	0
0	0	0			0	0	0			0	0	0			0	0	0			0	0	0			0	0	0			0	0	0			0	0	0			0	0	0			0	0	0
0	0	0			0	0	0			0	0	0			0	0	0			0	0	0			0	0	0			0	0	0			0	0	0			0	0	0			0	0	0
0	0	0			0	0	0			0	0	0			0	0	0			0	0	0			0	0	0			0	0	0			0	0	0			0	0	0			0	0	0
0	0	0			0	0	0			0	0	0			0	0	0			0	0	0			0	0	0			0	0	0			0	0	0			0	0	0			0	0	0
0	0	0			0	0	0			0	0	0			0	0	0			0	0	0			0	0	0			0	0	0			0	0	0			0	0	0			0	0	0
0	0	0			0	0	0			0	0	0			0	0	0			0	0	0			0	0	0			0	0	0			0	0	0			0	0	0			0	0	0
0	0	0			0	0	0			0	0	0			0	0	0			0	0	0			0	0	0			0	0	0			0	0	0			0	0	0			0	0	0
0	0	0			0	0	0			0	0	0			0	0	0			0	0	0			0	0	0			0	0	0			0	0	0			0	0	0			0	0	0
0	0	0			0	0	0			0	0	0			0	0	0			0	0	0			0	0	0			0	0	0			0	0	0			0	0	0			0	0	0
0	0	0			0	0	0			0	0	0			0	0	0			0	0	0			0	0	0			0	0	0			0	0	0			0	0	0			0	0	0
0	0	0			0	0	0			0	0	0			0	0	0			0	0	0			0	0	0			0	0	0			0	0	0			0	0	0			0	0	0
0	0	0			0	0	0			0	0	0			0	0	0			0	0	0			0	0	0			0	0	0			0	0	0			0	0	0			0	0	0
0	0	0			0	0	0			0	0	0			0	0	0			0	0	0			0	0	0			0	0	0			0	0	0			0	0	0			0	0	0
0	0	0			0	0	0			0	0	0			0	0	0			0	0	0			0	0	0			0	0	0			0	0	0			0	0	0			0	0	0
0	0	0			0	0	0			0	0	0			0	0	0			0	0	0			0	0	0			0	0	0			0	0	0			0	0	0			0	0	0
0	0	0			0	0	0			0	0	0			0	0	0			0	0	0			0	0	0			0	0	0			0	0	0			0	0	0			0	0	0
0	0	0			0	0	0			0	0	0			0	0	0			0	0	0			0	0	0			0	0	0			0	0	0			0	0	0			0	0	0
0	0	0			0	0	0			0	0	0			0	0	0			0	0	0			0	0	0			0	0	0			0	0	0			0	0	0			0	0	0
0	0	0			0	0	0			0	0	0			0	0	0			0	0	0			0	0	0			0	0	0			0	0	0			0	0	0			0	0	0
0	0	0			0	0	0			0	0	0			0	0	0			0	0	0			0	0	0			0	0	0			0	0	0			0	0	0			0	0	0
0	0	0			0	0	0			0	0	0			0	0	0			0	0	0			0	0	0			0	0	0			0	0	0			0	0	0			0	0	0
0	0	0			0	0	0			0	0	0			0	0	0			0	0	0			0	0	0			0	0	0			0	0	0			0	0	0			0	0	0
0	0	0			0	0	0			0	0	0			0	0	0			0	0	0			0	0	0			0	0	0			0	0	0			0	0	0			0	0	0
0	0	0			0	0	0			0	0	0			0	0	0			0	0	0			0	0	0			0	0	0			0	0	0			0	0	0			0	0	0
0	0	0			0	0	0			0	0	0			0	0	0			0	0	0			0	0	0			0	0	0			0	0	0			0	0	0			0	0	0
0	0	0			0	0	0			0	0	0			0	0	0			0	0	0			0	0	0			0	0	0			0	0	0			0	0	0			0	0	0
0	0	0			0	0	0			0	0	0			0	0	0			0	0	0			0	0	0			0	0	0			0	0	0			0	0	0			0	0	0
0	0	0			0	0	0			0	0	0			0	0	0			0	0	0			0	0	0			0	0	0			0	0	0			0	0	0			0	0	0
0	0	0			0	0	0			0	0	0			0	0	0			0	0	0			0	0	0			0	0	0			0	0	0			0	0	0			0	0	0
0	0	0			0	0	0			0	0	0			0	0	0			0	0	0			0	0	0			0	0	0			0	0	0			0	0	0			0	0	0
0	0	0			0	0	0			0	0	0			0	0	0			0	0	0			0	0	0			0	0	0			0	0	0			0	0	0			0	0	0
0	0	0			0	0	0			0	0	0			0	0	0			0	0	0			0	0	0			0	0	0			0	0	0			0	0	0			0	0	0
0	0	0			0	0	0			0	0	0			0	0	0			0	0	0			0	0	0			0	0	0			0	0	0			0	0	0			0	0	0
0	0	0			0	0	0			0	0	0			0	0	0			0	0	0			0	0	0			0	0	0			0	0	0			0	0	0			0	0	0
0	0	0			0	0	0			0	0	0			0	0	0			0	0	0			0	0	0			0	0	0			0	0	0			0	0	0			0	0	0
0	0	0			0	0	0			0	0	0			0	0	0			0	0	0			0	0	0			0	0	0			0	0	0			0	0	0			0	0	0
0	0	0			0	0	0			0	0	0			0	0	0			0	0	0			0	0	0			0	0	0			0	0	0			0	0	0			0	0	0
0	0	0			0	0	0			0	0	0			0	0	0			0	0	0			0	0	0			0	0	0			0	0	0			0	0	0			0	0	0
0	0	0			0	0	0			0	0	0			0	0	0			0	0	0			0	0	0			0	0	0			0	0	0			0	0	0			0	0	0
0	0	0			0	0	0			0	0	0			0	0	0			0	0	0			0	0	0			0	0	0			0	0	0			0	0	0			0	0	0
0	0	0			0	0	0			0	0	0			0	0	0			0	0	0			0	0	0			0	0	0			0	0	0			0	0	0			0	0	0
0	0	0			0	0	0			0	0	0			0	0	0			0	0	0			0	0	0			0	0	0			0	0	0			0	0	0			0	0	0
0	0	0			0	0	0			0	0	0			0	0	0			0	0	0			0	0	0			0	0	0			0	0	0			0	0	0			0	0	0
0	0	0			0	0	0			0	0	0			0	0	0			0	0	0			0	0	0			0	0	0			0	0	0			0	0	0			0	0	0
0	0	0			0	0	0			0	0	0			0	0	0			0	0	0			0	0	0			0	0	0			0	0	0			0	0	0			0	0	0
0	0	0			0	0	0			0	0	0			0	0	0			0	0	0			0	0	0			0	0	0			0	0	0			0	0	0			0	0	0
0	0	0			0	0	0			0	0	0			0	0	0			0	0	0			0	0	0			0	0	0			0	0	0			0	0	0			0	0	0
0	0	0			0	0	0			0	0	0			0	0	0			0	0	0			0	0	0			0	0	0			0	0	0			0	0	0			0	0	0
0	0	0			0	0	0			0	0	0			0	0	0			0	0	0			0	0	0			0	0	0			0	0	0			0	0	0			0	0	0
0	0	0			0	0	0			0	0	0			0	0	0			0	0	0			0	0	0			0	0	0			0	0	0			0	0	0			0	0	0
0	0	0			0	0	0			0	0	0			0	0	0			0	0	0			0	0	0			0	0	0			0	0	0			0	0	0			0	0	0
0	0	0			0	0	0			0	0	0			0	0	0			0	0	0			0	0	0			0	0	0			0	0	0			0	0	0			0	0	0
0	0	0			0	0	0			0	0	0			0	0	0			0	0	0			0	0	0			0	0	0			0	0	0			0	0	0			0	0	0
0	0	0			0	0	0			0	0	0			0	0	0			0	0	0			0	0	0			0	0	0			0	0	0			0	0	0			0	0	0
0	0	0			0	0	0			0	0	0			0	0	0			0	0	0			0	0	0			0	0	0			0	0	0			0	0	0			0	0	0
0	0	0			0	0	0			0	0	0			0	0	0			0	0	0			0	0	0			0	0	0			0	0	0			0	0	0			0	0	0
0	0	0			0	0	0			0	0	0			0	0	0			0	0	0			0	0	0			0	0	0			0	0	0			0	0	0			0	0	0
0	0	0			0	0	0			0	0	0			0	0	0			0	0	0			0	0	0			0	0	0			0	0	0			0	0	0			0	0	0
0	0	0			0	0	0			0	0	0			0	0	0			0	0	0			0	0	0			0	0	0			0	0	0			0	0	0			0	0	0
0	0	0			0	0	0			0	0	0			0	0	0			0	0	0			0	0	0			0	0	0			0	0	0			0	0	0			0	0	0
0	0	0			0	0	0			0	0	0			0	0	0			0	0	0			0	0	0			0	0	0			0	0	0			0	0	0			0	0	0
0	0	0			0	0	0			0	0	0			0	0	0			0	0	0			0	0	0			0	0	0			0	0	0			0	0	0			0	0	0
0	0	0			0	0	0			0	0	0			0	0	0			0	0	0			0	0	0			0	0	0			0	0	0			0	0	0			0	0	0
0	0	0			0	0	0			0	0	0			0	0	0			0	0	0			0	0	0			0	0	0			0	0	0			0	0	0			0	0	0
0	0	0			0	0	0			0	0	0			0	0	0			0	0	0			0	0	0			0	0	0			0	0	0			0	0	0			0	0	0
0	0	0			0	0	0			0	0	0			0	0	0			0	0	0			0	0	0			0	0	0			0	0	0			0	0	0			0	0	0
0	0	0			0	0	0			0	0	0			0	0	0			0	0	0			0	0	0			0	0	0			0	0	0			0	0	0			0	0	0
0	0	0			0	0	0			0	0	0			0	0	0			0	0	0			0	0	0			0	0	0			0	0	0			0	0	0			0	0	0
0	0	0			0	0	0			0	0	0			0	0	0			0	0	0			0	0	0			0	0	0			0	0	0			0	0	0			0	0	0
0	0	0			0	0	0			0	0	0			0	0	0			0	0	0			0	0	0			0	0	0			0	0	0			0	0	0			0	0	0
0	0	0			0	0	0			0	0	0			0	0	0			0	0	0			0	0	0			0	0	0			0	0	0			0	0	0			0	0	0
0	0	0			0	0	0			0	0	0			0	0	0			0	0	0			0	0	0			0	0	0			0	0	0			0	0	0			0	0	0
0	0	0			0	0	0			0	0	0			0	0	0			0	0	0			0	0	0			0	0	0			0	0	0			0	0	0			0	0	0
0	0	0			0	0	0			0	0	0			0	0	0			0	0	0			0	0	0			0	0	0			0	0	0			0	0	0			0	0	0
0	0	0			0	0	0			0	0	0			0	0	0			0	0	0			0	0	0			0	0	0			0	0	0			0	0	0			0	0	0
0	0	0			0	0	0			0	0	0			0	0	0			0	0	0			0	0	0			0	0	0			0	0	0			0	0	0			0	0	0
0	0	0			0	0	0			0	0	0			0	0	0			0	0	0			0	0	0			0	0	0			0	0	0			0	0	0			0	0	0
0	0	0			0	0	0			0	0	0			0	0	0			0	0	0			0	0	0			0	0	0			0	0	0			0	0	0			0	0	0
0	0	0			0	0	0			0	0	0			0	0	0			0	0	0			0	0	0			0	0	0			0	0	0			0	0	0			0	0	0
0	0	0			0	0	0			0	0	0			0	0	0			0	0	0			0	0	0			0	0	0			0	0	0			0	0	0			0	0	0
0	0	0			0	0	0			0	0	0			0	0	0			0	0	0			0	0	0			0	0	0			0	0	0			0	0	0			0	0	0
0	0	0			0	0	0			0	0	0			0	0	0			0	0	0			0	0	0			0	0	0			0	0	0			0	0	0			0	0	0
0	0	0			0	0	0			0	0	0			0	0	0			0	0	0			0	0	0			0	0	0			0	0	0			0	0	0			0	0	0
0	0	0			0	0	0			0	0	0			0	0	0			0	0	0			0	0	0			0	0	0			0	0	0			0	0	0			0	0	0
0	0	0			0	0	0			0	0	0			0	0	0			0	0	0			0	0	0			0	0	0			0	0	0			0	0	0			0	0	0
0	0	0			0	0	0			0	0	0			0	0	0			0	0	0			0	0	0			0	0	0			0	0	0			0	0	0			0	0	0
0	0	0			0	0	0			0	0	0			0	0	0			0	0	0			0	0	0			0	0	0			0	0	0			0	0	0			0	0	0
0	0	0			0	0	0			0	0	0			0	0	0			0	0	0			0	0	0			0	0	0			0	0	0			0	0	0			0	0	0
0	0	0			0	0	0			0	0	0			0	0	0			0	0	0			0	0	0			0	0	0			0	0	0			0	0	0			0	0	0
0	0	0			0	0	0			0	0	0			0	0	0			0	0	0			0	0	0			0	0	0			0	0	0			0	0	0			0	0	0
0	0	0			0	0	0			0	0	0			0	0	0			0	0	0			0	0	0			0	0	0			0	0	0			0	0	0			0	0	0
0	0	0			0	0	0			0	0	0			0	0	0			0	0	0			0	0	0			0	0	0			0	0	0			0	0	0			0	0	0
0	0	0			0	0	0			0	0	0			0	0	0			0	0	0			0	0	0			0	0	0			0	0	0			0	0	0			0	0	0
0	0	0			0	0	0			0	0	0			0	0	0			0	0	0			0	0	0			0	0	0			0	0	0			0	0	0			0	0	0
0	0	0			0	0	0			0	0	0			0	0	0			0	0	0			0	0	0			0	0	0			0	0	0			0	0	0			0	0	0
0	0	0			0	0	0			0	0	0			0	0	0			0	0	0			0	0	0			0	0	0			0	0	0			0	0	0			0	0	0
0	0	0			0	0	0			0	0	0			0	0	0			0	0	0			0	0	0			0	0	0			0	0	0			0	0	0			0	0	0
0	0	0			0	0	0			0	0	0			0	0	0			0	0	0			0	0	0			0	0	0			0	0	0			0	0	0			0	0	0
0	0	0			0	0	0			0	0	0			0	0	0			0	0	0			0	0	0			0	0	0			0	0	0			0	0	0			0	0	0
0	0	0			0	0	0			0	0	0			0	0	0			0	0	0			0	0	0			0	0	0			0	0	0			0	0	0			0	0	0
0	0	0			0	0	0			0	0	0			0	0	0			0	0	0			0	0	0			0	0	0			0	0	0			0	0	0			0	0	0
0	0	0			0	0	0			0	0	0			0	0	0			0	0	0			0	0	0			0	0	0			0	0	0			0	0	0			0	0	0
0	0	0			0	0	0			0	0	0			0	0	0			0	0	0			0	0	0			0	0	0			0	0	0			0	0	0			0	0	0
0	0	0			0	0	0			0	0	0			0	0	0			0	0	0			0	0	0			0	0	0			0	0	0			0	0	0			0	0	0
0	0	0			0	0	0			0	0	0			0	0	0			0	0	0			0	0	0			0	0	0			0	0	0			0	0	0			0	0	0
0	0	0			0	0	0			0	0	0			0	0	0			0	0	0			0	0	0			0	0	0			0	0	0			0	0	0			0	0	0
0	0	0			0	0	0			0	0	0			0	0	0			0	0	0			0	0	0			0	0	0			0	0	0			0	0	0			0	0	0
0	0	0			0	0	0			0	0	0			0	0	0			0	0	0			0	0	0			0	0	0			0	0	0			0	0	0			0	0	0
0	0	0			0	0	0			0	0	0			0	0	0			0	0	0			0	0	0			0	0	0			0	0	0			0	0	0			0	0	0
0	0	0			0	0	0			0	0	0			0	0	0			0	0	0			0	0	0			0	0	0			0	0	0			0	0	0			0	0	0
0	0	0			0	0	0			0	0	0			0	0	0			0	0	0			0	0	0			0	0	0			0	0	0			0	0	0			0	0	0
0	0	0			0	0	0			0	0	0			0	0	0			0	0	0			0	0	0			0	0	0			0	0	0			0	0	0			0	0	0
0	0	0			0	0	0			0	0	0			0	0	0			0	0	0			0	0	0			0	0	0			0	0	0			0	0	0			0	0	0
0	0	0			0	0	0			0	0	0			0	0	0			0	0	0			0	0	0			0	0	0			0	0	0			0	0	0			0	0	0
0	0	0			0	0	0			0	0	0			0	0	0			0	0	0			0	0	0			0	0	0			0	0	0			0	0	0			0	0	0
0	0	0			0	0	0			0	0	0			0	0	0			0	0	0			0	0	0			0	0	0			0	0	0			0	0	0			0	0	0
0	0	0			0	0	0			0	0	0			0	0	0			0	0	0			0	0	0			0	0	0			0	0	0			0	0	0			0	0	0
0	0	0			0	0	0			0	0	0			0	0	0			0	0	0			0	0	0			0	0	0			0	0	0			0	0	0			0	0	0
0	0	0			0	0	0			0	0	0			0	0	0			0	0	0			0	0	0			0	0	0			0	0	0			0	0	0			0	0	0
0	0	0			0	0	0			0	0	0			0	0	0			0	0	0			0	0	0			0	0	0			0	0	0			0	0	0			0	0	0
0	0	0			0	0	0			0	0	0			0	0	0			0	0	0			0	0	0			0	0	0			0	0	0			0	0	0			0	0	0
0	0	0			0	0	0			0	0	0			0	0	0			0	0	0			0	0	0			0	0	0			0	0	0			0	0	0			0	0	0
0	0	0			0	0	0			0	0	0			0	0	0			0	0	0			0	0	0			0	0	0			0	0	0			0	0	0			0	0	0
0	0	0			0	0	0			0	0	0			0	0	0			0	0	0			0	0	0			0	0	0			0	0	0			0	0	0			0	0	0
0	0	0			0	0	0			0	0	0			0	0	0			0	0	0			0	0	0			0	0	0			0	0	0			0	0	0			0	0	0
0	0	0			0	0	0			0	0	0			0	0	0			0	0	0			0	0	0			0	0	0			0	0	0			0	0	0			0	0	0
0	0	0			0	0	0			0	0	0			0	0	0			0	0	0			0	0	0			0	0	0			0	0	0			0	0	0			0	0	0
0	0	0			0	0	0			0	0	0			0	0	0			0	0	0			0	0	0			0	0	0			0	0	0			0	0	0			0	0	0
0	0	0			0	0	0			0	0	0			0	0	0			0	0	0			0	0	0			0	0	0			0	0	0			0	0	0			0	0	0
0	0	0			0	0	0			0	0	0			0	0	0			0	0	0			0	0	0			0	0	0			0	0	0			0	0	0			0	0	0
0	0	0			0	0	0			0	0	0			0	0	0			0	0	0			0	0	0			0	0	0			0	0	0			0	0	0			0	0	0
0	0	0			0	0	0			0	0	0			0	0	0			0	0	0			0	0	0			0	0	0			0	0	0			0	0	0			0	0	0
0	0	0			0	0	0			0	0	0			0	0	0			0	0	0			0	0	0			0	0	0			0	0	0			0	0	0			0	0	0
0	0	0			0	0	0			0	0	0			0	0	0			0	0	0			0	0	0			0	0	0			0	0	0			0	0	0			0	0	0
0	0	0			0	0	0			0	0	0			0	0	0			0	0	0			0	0	0			0	0	0			0	0	0			0	0	0			0	0	0
0	0	0			0	0	0			0	0	0			0	0	0			0	0	0			0	0	0			0	0	0			0	0	0			0	0	0			0	0	0
0	0	0			0	0	0			0	0	0			0	0	0			0	0	0			0	0	0			0	0	0			0	0	0			0	0	0			0	0	0
0	0	0			0	0	0			0	0	0			0	0	0			0	0	0			0	0	0			0	0	0			0	0	0			0	0	0			0	0	0
0	0	0			0	0	0			0	0	0			0	0	0			0	0	0			0	0	0			0	0	0			0	0	0			0	0	0			0	0	0
0	0	0			0	0	0			0	0	0			0	0	0			0	0	0			0	0	0			0	0	0			0	0	0			0	0	0			0	0	0
0	0	0			0	0	0			0	0	0			0	0	0			0	0	0			0	0	0			0	0	0			0	0	0			0	0	0			0	0	0
0	0	0			0	0	0			0	0	0			0	0	0			0	0	0			0	0	0			0	0	0			0	0	0			0	0	0			0	0	0
0	0	0			0	0	0			0	0	0			0	0	0			0	0	0			0	0	0			0	0	0			0	0	0			0	0	0			0	0	0
0	0	0			0	0	0			0	0	0			0	0	0			0	0	0			0	0	0			0	0	0			0	0	0			0	0	0			0	0	0
0	0	0			0	0	0			0	0	0			0	0	0			0	0	0			0	0	0			0	0	0			0	0	0			0	0	0			0	0	0
0	0	0			0	0	0			0	0	0			0	0	0			0	0	0			0	0	0			0	0	0			0	0	0			0	0	0			0	0	0
0	0	0			0	0	0			0	0	0			0	0	0			0	0	0			0	0	0			0	0	0			0	0	0			0	0	0			0	0	0
0	0	0			0	0	0			0	0	0			0	0	0			0	0	0			0	0	0			0	0	0			0	0	0			0	0	0			0	0	0
0	0	0			0	0	0			0	0	0			0	0	0			0	0	0			0	0	0			0	0	0			0	0	0			0	0	0			0	0	0
0	0	0			0	0	0			0	0	0			0	0	0			0	0	0			0	0	0			0	0	0			0	0	0			0	0	0			0	0	0
0	0	0			0	0	0			0	0	0			0	0	0			0	0	0			0	0	0			0	0	0			0	0	0			0	0	0			0	0	0
0	0	0			0	0	0			0	0	0			0	0	0			0	0	0			0	0	0			0	0	0			0	0	0			0	0	0			0	0	0
0	0	0			0	0	0			0	0	0			0	0	0			0	0	0			0	0	0			0	0	0			0	0	0			0	0	0			0	0	0
0	0	0			0	0	0			0	0	0			0	0	0			0	0	0			0	0	0			0	0	0			0	0	0			0	0	0			0	0	0
0	0	0			0	0	0			0	0	0			0	0	0			0	0	0			0	0	0			0	0	0			0	0	0			0	0	0			0	0	0
0	0	0			0	0	0			0	0	0			0	0	0			0	0	0			0	0	0			0	0	0			0	0	0			0	0	0			0	0	0
0	0	0			0	0	0			0	0	0			0	0	0			0	0	0			0	0	0			0	0	0			0	0	0			0	0	0			0	0	0
0	0	0			0	0	0			0	0	0			0	0	0			0	0	0			0	0	0			0	0	0			0	0	0			0	0	0			0	0	0
0	0	0			0	0	0			0	0	0			0	0	0			0	0	0			0	0	0			0	0	0			0	0	0			0	0	0			0	0	0
0	0	0			0	0	0			0	0	0			0	0	0			0	0	0			0	0	0			0	0	0			0	0	0			0	0	0			0	0	0
0	0	0			0	0	0			0	0	0			0	0	0			0	0	0			0	0	0			0	0	0			0	0	0			0	0	0			0	0	0
0	0	0			0	0	0			0	0	0			0	0	0			0	0	0			0	0	0			0	0	0			0	0	0			0	0	0			0	0	0
0	0	0			0	0	0			0	0	0			0	0	0			0	0	0			0	0	0			0	0	0			0	0	0			0	0	0			0	0	0
0	0	0			0	0	0			0	0	0			0	0	0			0	0	0			0	0	0			0	0	0			0	0	0			0	0	0			0	0	0
0	0	0			0	0	0			0	0	0			0	0	0			0	0	0			0	0	0			0	0	0			0	0	0			0	0	0			0	0	0
0	0	0			0	0	0			0	0	0			0	0	0			0	0	0			0	0	0			0	0	0			0	0	0			0	0	0			0	0	0
0	0	0			0	0	0			0	0	0			0	0	0			0	0	0			0	0	0			0	0	0			0	0	0			0	0	0			0	0	0
0	0	0			0	0	0			0	0	0			0	0	0			0	0	0			0	0	0			0	0	0			0	0	0			0	0	0			0	0	0
0	0	0			0	0	0			0	0	0			0	0	0			0	0	0			0	0	0			0	0	0			0	0	0			0	0	0			0	0	0
0	0	0			0	0	0			0	0	0			0	0	0			0	0	0			0	0	0			0	0	0			0	0	0			0	0	0			0	0	0
0	0	0			0	0	0			0	0	0			0	0	0			0	0	0			0	0	0			0	0	0			0	0	0			0	0	0			0	0	0
0	0	0			0	0	0			0	0	0			0	0	0			0	0	0			0	0	0			0	0	0			0	0	0			0	0	0			0	0	0
0	0	0			0	0	0			0	0	0			0	0	0			0	0	0			0	0	0			0	0	0			0	0	0			0	0	0			0	0	0
0	0	0			0	0	0			0	0	0			0	0	0			0	0	0			0	0	0			0	0	0			0	0	0			0	0	0			0	0	0
0	0	0			0	0	0			0	0	0			0	0	0			0	0	0			0	0	0			0	0	0			0	0	0			0	0	0			0	0	0
0	0	0			0	0	0			0	0	0			0	0	0			0	0	0			0	0	0			0	0	0			0	0	0			0	0	0			0	0	0
0	0	0			0	0	0			0	0	0			0	0	0			0	0	0			0	0	0			0	0	0			0	0	0			0	0	0			0	0	0
0	0	0			0	0	0			0	0	0			0	0	0			0	0	0			0	0	0			0	0	0			0	0	0			0	0	0			0	0	0
0	0	0			0	0	0			0	0	0			0	0	0			0	0	0			0	0	0			0	0	0			0	0	0			0	0	0			0	0	0
0	0	0			0	0	0			0	0	0			0	0	0			0	0	0			0	0	0			0	0	0			0	0	0			0	0	0			0	0	0
0	0	0			0	0	0			0	0	0			0	0	0			0	0	0			0	0	0			0	0	0			0	0	0			0	0	0			0	0	0
0	0	0			0	0	0			0	0	0			0	0	0			0	0	0			0	0	0			0	0	0			0	0	0			0	0	0			0	0	0
0	0	0			0	0	0			0	0	0			0	0	0			0	0	0			0	0	0			0	0	0			0	0	0			0	0	0			0	0	0
0	0	0			0	0	0			0	0	0			0	0	0			0	0	0			0	0	0			0	0	0			0	0	0			0	0	0			0	0	0
0	0	0			0	0	0			0	0	0			0	0	0			0	0	0			0	0	0			0	0	0			0	0	0			0	0	0			0	0	0
0	0	0			0	0	0			0	0	0			0	0	0			0	0	0			0	0	0			0	0	0			0	0	0			0	0	0			0	0	0
0	0	0			0	0	0			0	0	0			0	0	0			0	0	0			0	0	0			0	0	0			0	0	0			0	0	0			0	0	0
0	0	0			0	0	0			0	0	0			0	0	0			0	0	0			0	0	0			0	0	0			0	0	0			0	0	0			0	0	0
0	0	0			0	0	0			0	0	0			0	0	0			0	0	0			0	0	0			0	0	0			0	0	0			0	0	0			0	0	0
0	0	0			0	0	0			0	0	0			0	0	0			0	0	0			0	0	0			0	0	0			0	0	0			0	0	0			0	0	0
0	0	0			0	0	0			0	0	0			0	0	0			0	0	0			0	0	0			0	0	0			0	0	0			0	0	0			0	0	0
0	0	0			0	0	0			0	0	0			0	0	0			0	0	0			0	0	0			0	0	0			0	0	0			0	0	0			0	0	0
0	0	0			0	0	0			0	0	0			0	0	0			0	0	0			0	0	0			0	0	0			0	0	0			0	0	0			0	0	0
0	0	0			0	0	0			0	0	0			0	0	0			0	0	0			0	0	0			0	0	0			0	0	0			0	0	0			0	0	0
0	0	0			0	0	0			0	0	0			0	0	0			0	0	0			0	0	0			0	0	0			0	0	0			0	0	0			0	0	0
0	0	0			0	0	0			0	0	0			0	0	0			0	0	0			0	0	0			0	0	0			0	0	0			0	0	0			0	0	0
0	0	0			0	0	0			0	0	0			0	0	0			0	0	0			0	0	0			0	0	0			0	0	0			0	0	0			0	0	0
0	0	0			0	0	0			0	0	0			0	0	0			0	0	0			0	0	0			0	0	0			0	0	0			0	0	0			0	0	0
0	0	0			0	0	0			0	0	0			0	0	0			0	0	0			0	0	0			0	0	0			0	0	0			0	0	0			0	0	0
0	0	0			0	0	0			0	0	0			0	0	0			0	0	0			0	0	0			0	0	0			0	0	0			0	0	0			0	0	0
0	0	0			0	0	0			0	0	0			0	0	0			0	0	0			0	0	0			0	0	0			0	0	0			0	0	0			0	0	0
0	0	0			0	0	0			0	0	0			0	0	0			0	0	0			0	0	0			0	0	0			0	0	0			0	0	0			0	0	0
0	0	0			0	0	0			0	0	0			0	0	0			0	0	0			0	0	0			0	0	0			0	0	0			0	0	0			0	0	0
0	0	0			0	0	0			0	0	0			0	0	0			0	0	0			0	0	0			0	0	0			0	0	0			0	0	0			0	0	0
0	0	0			0	0	0			0	0	0			0	0	0			0	0	0			0	0	0			0	0	0			0	0	0			0	0	0			0	0	0
0	0	0			0	0	0			0	0	0			0	0	0			0	0	0			0	0	0			0	0	0			0	0	0			0	0	0			0	0	0
0	0	0			0	0	0			0	0	0			0	0	0			0	0	0			0	0	0			0	0	0			0	0	0			0	0	0			0	0	0
0	0	0			0	0	0			0	0	0			0	0	0			0	0	0			0	0	0			0	0	0			0	0	0			0	0	0			0	0	0
0	0	0			0	0	0			0	0	0			0	0	0			0	0	0			0	0	0			0	0	0			0	0	0			0	0	0			0	0	0
0	0	0			0	0	0			0	0	0			0	0	0			0	0	0			0	0	0			0	0	0			0	0	0			0	0	0			0	0	0
0	0	0			0	0	0			0	0	0			0	0	0			0	0	0			0	0	0			0	0	0			0	0	0			0	0	0			0	0	0
0	0	0			0	0	0			0	0	0			0	0	0			0	0	0			0	0	0			0	0	0			0	0	0			0	0	0			0	0	0
0	0	0			0	0	0			0	0	0			0	0	0			0	0	0			0	0	0			0	0	0			0	0	0			0	0	0			0	0	0
0	0	0			0	0	0			0	0	0			0	0	0			0	0	0			0	0	0			0	0	0			0	0	0			0	0	0			0	0	0
0	0	0			0	0	0			0	0	0			0	0	0			0	0	0			0	0	0			0	0	0			0	0	0			0	0	0			0	0	0
0	0	0			0	0	0			0	0	0			0	0	0			0	0	0			0	0	0			0	0	0			0	0	0			0	0	0			0	0	0
0	0	0			0	0	0			0	0	0			0	0	0			0	0	0			0	0	0			0	0	0			0	0	0			0	0	0			0	0	0
0	0	0			0	0	0			0	0	0			0	0	0			0	0	0			0	0	0			0	0	0			0	0	0			0	0	0			0	0	0
0	0	0			0	0	0			0	0	0			0	0	0			0	0	0			0	0	0			0	0	0			0	0	0			0	0	0			0	0	0
0	0	0			0	0	0			0	0	0			0	0	0			0	0	0			0	0	0			0	0	0			0	0	0			0	0	0			0	0	0
0	0	0			0	0	0			0	0	0			0	0	0			0	0	0			0	0	0			0	0	0			0	0	0			0	0	0			0	0	0
0	0	0			0	0	0			0	0	0			0	0	0			0	0	0			0	0	0			0	0	0			0	0	0			0	0	0			0	0	0
0	0	0			0	0	0			0	0	0			0	0	0			0	0	0			0	0	0			0	0	0			0	0	0			0	0	0			0	0	0
0	0	0			0	0	0			0	0	0			0	0	0			0	0	0			0	0	0			0	0	0			0	0	0			0	0	0			0	0	0
0	0	0			0	0	0			0	0	0			0	0	0			0	0	0			0	0	0			0	0	0			0	0	0			0	0	0			0	0	0
0	0	0			0	0	0			0	0	0			0	0	0			0	0	0			0	0	0			0	0	0			0	0	0			0	0	0			0	0	0
0	0	0			0	0	0			0	0	0			0	0	0			0	0	0			0	0	0			0	0	0			0	0	0			0	0	0			0	0	0
0	0	0			0	0	0			0	0	0			0	0	0			0	0	0			0	0	0			0	0	0			0	0	0			0	0	0			0	0	0
0	0	0			0	0	0			0	0	0			0	0	0			0	0	0			0	0	0			0	0	0			0	0	0			0	0	0			0	0	0
0	0	0			0	0	0			0	0	0			0	0	0			0	0	0			0	0	0			0	0	0			0	0	0			0	0	0			0	0	0
0	0	0			0	0	0			0	0	0			0	0	0			0	0	0			0	0	0			0	0	0			0	0	0			0	0	0			0	0	0
0	0	0			0	0	0			0	0	0			0	0	0			0	0	0			0	0	0			0	0	0			0	0	0			0	0	0			0	0	0
0	0	0			0	0	0			0	0	0			0	0	0			0	0	0			0	0	0			0	0	0			0	0	0			0	0	0			0	0	0
0	0	0			0	0	0			0	0	0			0	0	0			0	0	0			0	0	0			0	0	0			0	0	0			0	0	0			0	0	0
0	0	0			0	0	0			0	0	0			0	0	0			0	0	0			0	0	0			0	0	0			0	0	0			0	0	0			0	0	0
0	0	0			0	0	0			0	0	0			0	0	0			0	0	0			0	0	0			0	0	0			0	0	0			0	0	0			0	0	0
0	0	0			0	0	0			0	0	0			0	0	0			0	0	0			0	0	0			0	0	0			0	0	0			0	0	0			0	0	0
0	0	0			0	0	0			0	0	0			0	0	0			0	0	0			0	0	0			0	0	0			0	0	0			0	0	0			0	0	0
0	0	0			0	0	0			0	0	0			0	0	0			0	0	0			0	0	0			0	0	0			0	0	0			0	0	0			0	0	0
0	0	0			0	0	0			0	0	0			0	0	0			0	0	0			0	0	0			0	0	0			0	0	0			0	0	0			0	0	0
0	0	0			0	0	0			0	0	0			0	0	0			0	0	0			0	0	0			0	0	0			0	0	0			0	0	0			0	0	0
0	0	0			0	0	0			0	0	0			0	0	0			0	0	0			0	0	0			0	0	0			0	0	0			0	0	0			0	0	0
0	0	0			0	0	0			0	0	0			0	0	0			0	0	0			0	0	0			0	0	0			0	0	0			0	0	0			0	0	0
0	0	0			0	0	0			0	0	0			0	0	0			0	0	0			0	0	0			0	0	0			0	0	0			0	0	0			0	0	0
0	0	0			0	0	0			0	0	0			0	0	0			0	0	0			0	0	0			0	0	0			0	0	0			0	0	0			0	0	0
0	0	0			0	0	0			0	0	0			0	0	0			0	0	0			0	0	0			0	0	0			0	0	0			0	0	0			0	0	0
0	0	0			0	0	0			0	0	0			0	0	0			0	0	0			0	0	0			0	0	0			0	0	0			0	0	0			0	0	0
0	0	0			0	0	0			0	0	0			0	0	0			0	0	0			0	0	0			0	0	0			0	0	0			0	0	0			0	0	0
0	0	0			0	0	0			0	0	0			0	0	0			0	0	0			0	0	0			0	0	0			0	0	0			0	0	0			0	0	0
0	0	0			0	0	0			0	0	0			0	0	0			0	0	0			0	0	0			0	0	0			0	0	0			0	0	0			0	0	0
0	0	0			0	0	0			0	0	0			0	0	0			0	0	0			0	0	0			0	0	0			0	0	0			0	0	0			0	0	0
0	0	0			0	0	0			0	0	0			0	0	0			0	0	0			0	0	0			0	0	0			0	0	0			0	0	0			0	0	0
0	0	0			0	0	0			0	0	0			0	0	0			0	0	0			0	0	0			0	0	0			0	0	0			0	0	0			0	0	0
0	0	0			0	0	0			0	0	0			0	0	0			0	0	0			0	0	0			0	0	0			0	0	0			0	0	0			0	0	0
0	0	0			0	0	0			0	0	0			0	0	0			0	0	0			0	0	0			0	0	0			0	0	0			0	0	0			0	0	0
0	0	0			0	0	0			0	0	0			0	0	0			0	0	0			0	0	0			0	0	0			0	0	0			0	0	0			0	0	0
0	0	0			0	0	0			0	0	0			0	0	0			0	0	0			0	0	0			0	0	0			0	0	0			0	0	0			0	0	0
0	0	0			0	0	0			0	0	0			0	0	0			0	0	0			0	0	0			0	0	0			0	0	0			0	0	0			0	0	0
0	0	0			0	0	0			0	0	0			0	0	0			0	0	0			0	0	0			0	0	0			0	0	0			0	0	0			0	0	0
0	0	0			0	0	0			0	0	0			0	0	0			0	0	0			0	0	0			0	0	0			0	0	0			0	0	0			0	0	0
0	0	0			0	0	0			0	0	0			0	0	0			0	0	0			0	0	0			0	0	0			0	0	0			0	0	0			0	0	0
0	0	0			0	0	0			0	0	0			0	0	0			0	0	0			0	0	0			0	0	0			0	0	0			0	0	0			0	0	0
0	0	0			0	0	0			0	0	0			0	0	0			0	0	0			0	0	0			0	0	0			0	0	0			0	0	0			0	0	0
0	0	0			0	0	0			0	0	0			0	0	0			0	0	0			0	0	0			0	0	0			0	0	0			0	0	0			0	0	0
0	0	0			0	0	0			0	0	0			0	0	0			0	0	0			0	0	0			0	0	0			0	0	0			0	0	0			0	0	0
0	0	0			0	0	0			0	0	0			0	0	0			0	0	0			0	0	0			0	0	0			0	0	0			0	0	0			0	0	0
0	0	0			0	0	0			0	0	0			0	0	0			0	0	0			0	0	0			0	0	0			0	0	0			0	0	0			0	0	0
0	0	0			0	0	0			0	0	0			0	0	0			0	0	0			0	0	0			0	0	0			0	0	0			0	0	0			0	0	0
0	0	0			0	0	0			0	0	0			0	0	0			0	0	0			0	0	0			0	0	0			0	0	0			0	0	0			0	0	0
0	0	0			0	0	0			0	0	0			0	0	0			0	0	0			0	0	0			0	0	0			0	0	0			0	0	0			0	0	0
0	0	0			0	0	0			0	0	0			0	0	0			0	0	0			0	0	0			0	0	0			0	0	0			0	0	0			0	0	0
0	0	0			0	0	0			0	0	0			0	0	0			0	0	0			0	0	0			0	0	0			0	0	0			0	0	0			0	0	0
0	0	0			0	0	0			0	0	0			0	0	0			0	0	0			0	0	0			0	0	0			0	0	0			0	0	0			0	0	0
0	0	0			0	0	0			0	0	0			0	0	0			0	0	0			0	0	0			0	0	0			0	0	0			0	0	0			0	0	0
0	0	0			0	0	0			0	0	0			0	0	0			0	0	0			0	0	0			0	0	0			0	0	0			0	0	0			0	0	0
0	0	0			0	0	0			0	0	0			0	0	0			0	0	0			0	0	0			0	0	0			0	0	0			0	0	0			0	0	0
0	0	0			0	0	0			0	0	0			0	0	0			0	0	0			0	0	0			0	0	0			0	0	0			0	0	0			0	0	0
0	0	0			0	0	0			0	0	0			0	0	0			0	0	0			0	0	0			0	0	0			0	0	0			0	0	0			0	0	0
0	0	0			0	0	0			0	0	0			0	0	0			0	0	0			0	0	0			0	0	0			0	0	0			0	0	0			0	0	0
0	0	0			0	0	0			0	0	0			0	0	0			0	0	0			0	0	0			0	0	0			0	0	0			0	0	0			0	0	0
0	0	0			0	0	0			0	0	0			0	0	0			0	0	0			0	0	0			0	0	0			0	0	0			0	0	0			0	0	0
0	0	0			0	0	0			0	0	0			0	0	0			0	0	0			0	0	0			0	0	0			0	0	0			0	0	0			0	0	0
0	0	0			0	0	0			0	0	0			0	0	0			0	0	0			0	0	0			0	0	0			0	0	0			0	0	0			0	0	0
0	0	0			0	0	0			0	0	0			0	0	0			0	0	0			0	0	0			0	0	0			0	0	0			0	0	0			0	0	0
0	0	0			0	0	0			0	0	0			0	0	0			0	0	0			0	0	0			0	0	0			0	0	0			0	0	0			0	0	0
0	0	0			0	0	0			0	0	0			0	0	0			0	0	0			0	0	0			0	0	0			0	0	0			0	0	0			0	0	0
0	0	0			0	0	0			0	0	0			0	0	0			0	0	0			0	0	0			0	0	0			0	0	0			0	0	0			0	0	0
0	0	0			0	0	0			0	0	0			0	0	0			0	0	0			0	0	0			0	0	0			0	0	0			0	0	0			0	0	0
0	0	0			0	0	0			0	0	0			0	0	0			0	0	0			0	0	0			0	0	0			0	0	0			0	0	0			0	0	0
0	0	0			0	0	0			0	0	0			0	0	0			0	0	0			0	0	0			0	0	0			0	0	0			0	0	0			0	0	0
0	0	0			0	0	0			0	0	0			0	0	0			0	0	0			0	0	0			0	0	0			0	0	0			0	0	0			0	0	0
0	0	0			0	0	0			0	0	0			0	0	0			0	0	0			0	0	0			0	0	0			0	0	0			0	0	0			0	0	0
0	0	0			0	0	0			0	0	0			0	0	0			0	0	0			0	0	0			0	0	0			0	0	0			0	0	0			0	0	0
0	0	0			0	0	0			0	0	0			0	0	0			0	0	0			0	0	0			0	0	0			0	0	0			0	0	0			0	0	0
0	0	0			0	0	0			0	0	0			0	0	0			0	0	0			0	0	0			0	0	0			0	0	0			0	0	0			0	0	0
0	0	0			0	0	0			0	0	0			0	0	0			0	0	0			0	0	0			0	0	0			0	0	0			0	0	0			0	0	0
0	0	0			0	0	0			0	0	0			0	0	0			0	0	0			0	0	0			0	0	0			0	0	0			0	0	0			0	0	0
0	0	0			0	0	0			0	0	0			0	0	0			0	0	0			0	0	0			0	0	0			0	0	0			0	0	0			0	0	0
0	0	0			0	0	0			0	0	0			0	0	0			0	0	0			0	0	0			0	0	0			0	0	0			0	0	0			0	0	0
0	0	0			0	0	0			0	0	0			0	0	0			0	0	0			0	0	0			0	0	0			0	0	0			0	0	0			0	0	0
0	0	0			0	0	0			0	0	0			0	0	0			0	0	0			0	0	0			0	0	0			0	0	0			0	0	0			0	0	0
0	0	0			0	0	0			0	0	0			0	0	0			0	0	0			0	0	0			0	0	0			0	0	0			0	0	0			0	0	0
0	0	0			0	0	0			0	0	0			0	0	0			0	0	0			0	0	0			0	0	0			0	0	0			0	0	0			0	0	0
0	0	0			0	0	0			0	0	0			0	0	0			0	0	0			0	0	0			0	0	0			0	0	0			0	0	0			0	0	0
0	0	0			0	0	0			0	0	0			0	0	0			0	0	0			0	0	0			0	0	0			0	0	0			0	0	0			0	0	0
0	0	0			0	0	0			0	0	0			0	0	0			0	0	0			0	0	0			0	0	0			0	0	0			0	0	0			0	0	0
0	0	0			0	0	0			0	0	0			0	0	0			0	0	0			0	0	0			0	0	0			0	0	0			0	0	0			0	0	0
0	0	0			0	0	0			0	0	0			0	0	0			0	0	0			0	0	0			0	0	0			0	0	0			0	0	0			0	0	0
0	0	0			0	0	0			0	0	0			0	0	0			0	0	0			0	0	0			0	0	0			0	0	0			0	0	0			0	0	0
0	0	0			0	0	0			0	0	0			0	0	0			0	0	0			0	0	0			0	0	0			0	0	0			0	0	0			0	0	0
0	0	0			0	0	0			0	0	0			0	0	0			0	0	0			0	0	0			0	0	0			0	0	0			0	0	0			0	0	0
0	0	0			0	0	0			0	0	0			0	0	0			0	0	0			0	0	0			0	0	0			0	0	0			0	0	0			0	0	0
0	0	0			0	0	0			0	0	0			0	0	0			0	0	0			0	0	0			0	0	0			0	0	0			0	0	0			0	0	0
0	0	0			0	0	0			0	0	0			0	0	0			0	0	0			0	0	0			0	0	0			0	0	0			0	0	0			0	0	0
0	0	0			0	0	0			0	0	0			0	0	0			0	0	0			0	0	0			0	0	0			0	0	0			0	0	0			0	0	0
0	0	0			0	0	0			0	0	0			0	0	0			0	0	0			0	0	0			0	0	0			0	0	0			0	0	0			0	0	0
0	0	0			0	0	0			0	0	0			0	0	0			0	0	0			0	0	0			0	0	0			0	0	0			0	0	0			0	0	0
0	0	0			0	0	0			0	0	0			0	0	0			0	0	0			0	0	0			0	0	0			0	0	0			0	0	0			0	0	0
0	0	0			0	0	0			0	0	0			0	0	0			0	0	0			0	0	0			0	0	0			0	0	0			0	0	0			0	0	0
0	0	0			0	0	0			0	0	0			0	0	0			0	0	0			0	0	0			0	0	0			0	0	0			0	0	0			0	0	0
0	0	0			0	0	0			0	0	0			0	0	0			0	0	0			0	0	0			0	0	0			0	0	0			0	0	0			0	0	0
0	0	0			0	0	0			0	0	0			0	0	0			0	0	0			0	0	0			0	0	0			0	0	0			0	0	0			0	0	0
0	0	0			0	0	0			0	0	0			0	0	0			0	0	0			0	0	0			0	0	0			0	0	0			0	0	0			0	0	0
0	0	0			0	0	0			0	0	0			0	0	0			0	0	0			0	0	0			0	0	0			0	0	0			0	0	0			0	0	0
0	0	0			0	0	0			0	0	0			0	0	0			0	0	0			0	0	0			0	0	0			0	0	0			0	0	0			0	0	0
0	0	0			0	0	0			0	0	0			0	0	0			0	0	0			0	0	0			0	0	0			0	0	0			0	0	0			0	0	0
0	0	0			0	0	0			0	0	0			0	0	0			0	0	0			0	0	0			0	0	0			0	0	0			0	0	0			0	0	0
0	0	0			0	0	0			0	0	0			0	0	0			0	0	0			0	0	0			0	0	0			0	0	0			0	0	0			0	0	0
0	0	0			0	0	0			0	0	0			0	0	0			0	0	0			0	0	0			0	0	0			0	0	0			0	0	0			0	0	0
0	0	0			0	0	0			0	0	0			0	0	0			0	0	0			0	0	0			0	0	0			0	0	0			0	0	0			0	0	0
0	0	0			0	0	0			0	0	0			0	0	0			0	0	0			0	0	0			0	0	0			0	0	0			0	0	0			0	0	0
0	0	0			0	0	0			0	0	0			0	0	0			0	0	0			0	0	0			0	0	0			0	0	0			0	0	0			0	0	0
0	0	0			0	0	0			0	0	0			0	0	0			0	0	0			0	0	0			0	0	0			0	0	0			0	0	0			0	0	0
0	0	0			0	0	0			0	0	0			0	0	0			0	0	0			0	0	0			0	0	0			0	0	0			0	0	0			0	0	0
0	0	0			0	0	0			0	0	0			0	0	0			0	0	0			0	0	0			0	0	0			0	0	0			0	0	0			0	0	0
0	0	0			0	0	0			0	0	0			0	0	0			0	0	0			0	0	0			0	0	0			0	0	0			0	0	0			0	0	0
0	0	0			0	0	0			0	0	0			0	0	0			0	0	0			0	0	0			0	0	0			0	0	0			0	0	0			0	0	0
0	0	0			0	0	0			0	0	0			0	0	0			0	0	0			0	0	0			0	0	0			0	0	0			0	0	0			0	0	0
0	0	0			0	0	0			0	0	0			0	0	0			0	0	0			0	0	0			0	0	0			0	0	0			0	0	0			0	0	0
0	0	0			0	0	0			0	0	0			0	0	0			0	0	0			0	0	0			0	0	0			0	0	0			0	0	0			0	0	0
0	0	0			0	0	0			0	0	0			0	0	0			0	0	0			0	0	0			0	0	0			0	0	0			0	0	0			0	0	0
0	0	0			0	0	0			0	0	0			0	0	0			0	0	0			0	0	0			0	0	0			0	0	0			0	0	0			0	0	0
0	0	0			0	0	0			0	0	0			0	0	0			0	0	0			0	0	0			0	0	0			0	0	0			0	0	0			0	0	0
0	0	0			0	0	0			0	0	0			0	0	0			0	0	0			0	0	0			0	0	0			0	0	0			0	0	0			0	0	0
0	0	0			0	0	0			0	0	0			0	0	0			0	0	0			0	0	0			0	0	0			0	0	0			0	0	0			0	0	0
0	0	0			0	0	0			0	0	0			0	0	0			0	0	0			0	0	0			0	0	0			0	0	0			0	0	0			0	0	0
0	0	0			0	0	0			0	0	0			0	0	0			0	0	0			0	0	0			0	0	0			0	0	0			0	0	0			0	0	0
0	0	0			0	0	0			0	0	0			0	0	0			0	0	0			0	0	0			0	0	0			0	0	0			0	0	0			0	0	0
0	0	0			0	0	0			0	0	0			0	0	0			0	0	0			0	0	0			0	0	0			0	0	0			0	0	0			0	0	0
0	0	0			0	0	0			0	0	0			0	0	0			0	0	0			0	0	0			0	0	0			0	0	0			0	0	0			0	0	0
0	0	0			0	0	0			0	0	0			0	0	0			0	0	0			0	0	0			0	0	0			0	0	0			0	0	0			0	0	0
0	0	0			0	0	0			0	0	0			0	0	0			0	0	0			0	0	0			0	0	0			0	0	0			0	0	0			0	0	0
0	0	0			0	0	0			0	0	0			0	0	0			0	0	0			0	0	0			0	0	0			0	0	0			0	0	0			0	0	0
0	0	0			0	0	0			0	0	0			0	0	0			0	0	0			0	0	0			0	0	0			0	0	0			0	0	0			0	0	0
0	0	0			0	0	0			0	0	0			0	0	0			0	0	0			0	0	0			0	0	0			0	0	0			0	0	0			0	0	0
0	0	0			0	0	0			0	0	0			0	0	0			0	0	0			0	0	0			0	0	0			0	0	0			0	0	0			0	0	0
0	0	0			0	0	0			0	0	0			0	0	0			0	0	0			0	0	0			0	0	0			0	0	0			0	0	0			0	0	0
0	0	0			0	0	0			0	0	0			0	0	0			0	0	0			0	0	0			0	0	0			0	0	0			0	0	0			0	0	0
0	0	0			0	0	0			0	0	0			0	0	0			0	0	0			0	0	0			0	0	0			0	0	0			0	0	0			0	0	0
0	0	0			0	0	0			0	0	0			0	0	0			0	0	0			0	0	0			0	0	0			0	0	0			0	0	0			0	0	0
0	0	0			0	0	0			0	0	0			0	0	0			0	0	0			0	0	0			0	0	0			0	0	0			0	0	0			0	0	0
0	0	0			0	0	0			0	0	0			0	0	0			0	0	0			0	0	0			0	0	0			0	0	0			0	0	0			0	0	0
0	0	0			0	0	0			0	0	0			0	0	0			0	0	0			0	0	0			0	0	0			0	0	0			0	0	0			0	0	0
0	0	0			0	0	0			0	0	0			0	0	0			0	0	0			0	0	0			0	0	0			0	0	0			0	0	0			0	0	0
0	0	0			0	0	0			0	0	0			0	0	0			0	0	0			0	0	0			0	0	0			0	0	0			0	0	0			0	0	0
0	0	0			0	0	0			0	0	0			0	0	0			0	0	0			0	0	0			0	0	0			0	0	0			0	0	0			0	0	0
0	0	0			0	0	0			0	0	0			0	0	0			0	0	0			0	0	0			0	0	0			0	0	0			0	0	0			0	0	0
0	0	0			0	0	0			0	0	0			0	0	0			0	0	0			0	0	0			0	0	0			0	0	0			0	0	0			0	0	0
0	0	0			0	0	0			0	0	0			0	0	0			0	0	0			0	0	0			0	0	0			0	0	0			0	0	0			0	0	0
0	0	0			0	0	0			0	0	0			0	0	0			0	0	0			0	0	0			0	0	0			0	0	0			0	0	0			0	0	0
0	0	0			0	0	0			0	0	0			0	0	0			0	0	0			0	0	0			0	0	0			0	0	0			0	0	0			0	0	0
0	0	0			0	0	0			0	0	0			0	0	0			0	0	0			0	0	0			0	0	0			0	0	0			0	0	0			0	0	0
0	0	0			0	0	0			0	0	0			0	0	0			0	0	0			0	0	0			0	0	0			0	0	0			0	0	0			0	0	0
0	0	0			0	0	0			0	0	0			0	0	0			0	0	0			0	0	0			0	0	0			0	0	0			0	0	0			0	0	0
0	0	0			0	0	0			0	0	0			0	0	0			0	0	0			0	0	0			0	0	0			0	0	0			0	0	0			0	0	0
0	0	0			0	0	0			0	0	0			0	0	0			0	0	0			0	0	0			0	0	0			0	0	0			0	0	0			0	0	0
0	0	0			0	0	0			0	0	0			0	0	0			0	0	0			0	0	0			0	0	0			0	0	0			0	0	0			0	0	0
0	0	0			0	0	0			0	0	0			0	0	0			0	0	0			0	0	0			0	0	0			0	0	0			0	0	0			0	0	0
0	0	0			0	0	0			0	0	0			0	0	0			0	0	0			0	0	0			0	0	0			0	0	0			0	0	0			0	0	0
0	0	0			0	0	0			0	0	0			0	0	0			0	0	0			0	0	0			0	0	0			0	0	0			0	0	0			0	0	0
0	0	0			0	0	0			0	0	0			0	0	0			0	0	0			0	0	0			0	0	0			0	0	0			0	0	0			0	0	0
0	0	0			0	0	0			0	0	0			0	0	0			0	0	0			0	0	0			0	0	0			0	0	0			0	0	0			0	0	0
0	0	0			0	0	0			0	0	0			0	0	0			0	0	0			0	0	0			0	0	0			0	0	0			0	0	0			0	0	0
0	0	0			0	0	0			0	0	0			0	0	0			0	0	0			0	0	0			0	0	0			0	0	0			0	0	0			0	0	0
0	0	0			0	0	0			0	0	0			0	0	0			0	0	0			0	0	0			0	0	0			0	0	0			0	0	0			0	0	0
0	0	0			0	0	0			0	0	0			0	0	0			0	0	0			0	0	0			0	0	0			0	0	0			0	0	0			0	0	0
0	0	0			0	0	0			0	0	0			0	0	0			0	0	0			0	0	0			0	0	0			0	0	0			0	0	0			0	0	0
0	0	0			0	0	0			0	0	0			0	0	0			0	0	0			0	0	0			0	0	0			0	0	0			0	0	0			0	0	0
0	0	0			0	0	0			0	0	0			0	0	0			0	0	0			0	0	0			0	0	0			0	0	0			0	0	0			0	0	0
0	0	0			0	0	0			0	0	0			0	0	0			0	0	0			0	0	0			0	0	0			0	0	0			0	0	0			0	0	0
0	0	0			0	0	0			0	0	0			0	0	0			0	0	0			0	0	0			0	0	0			0	0	0			0	0	0			0	0	0
0	0	0			0	0	0			0	0	0			0	0	0			0	0	0			0	0	0			0	0	0			0	0	0			0	0	0			0	0	0
0	0	0			0	0	0			0	0	0			0	0	0			0	0	0			0	0	0			0	0	0			0	0	0			0	0	0			0	0	0
0	0	0			0	0	0			0	0	0			0	0	0			0	0	0			0	0	0			0	0	0			0	0	0			0	0	0			0	0	0
0	0	0			0	0	0			0	0	0			0	0	0			0	0	0			0	0	0			0	0	0			0	0	0			0	0	0			0	0	0
0	0	0			0	0	0			0	0	0			0	0	0			0	0	0			0	0	0			0	0	0			0	0	0			0	0	0			0	0	0
0	0	0			0	0	0			0	0	0			0	0	0			0	0	0			0	0	0			0	0	0			0	0	0			0	0	0			0	0	0
0	0	0			0	0	0			0	0	0			0	0	0			0	0	0			0	0	0			0	0	0			0	0	0			0	0	0			0	0	0
0	0	0			0	0	0			0	0	0			0	0	0			0	0	0			0	0	0			0	0	0			0	0	0			0	0	0			0	0	0
0	0	0			0	0	0			0	0	0			0	0	0			0	0	0			0	0	0			0	0	0			0	0	0			0	0	0			0	0	0
0	0	0			0	0	0			0	0	0			0	0	0			0	0	0			0	0	0			0	0	0			0	0	0			0	0	0			0	0	0
0	0	0			0	0	0			0	0	0			0	0	0			0	0	0			0	0	0			0	0	0			0	0	0			0	0	0			0	0	0
0	0	0			0	0	0			0	0	0			0	0	0			0	0	0			0	0	0			0	0	0			0	0	0			0	0	0			0	0	0
0	0	0			0	0	0			0	0	0			0	0	0			0	0	0			0	0	0			0	0	0			0	0	0			0	0	0			0	0	0
0	0	0			0	0	0			0	0	0			0	0	0			0	0	0			0	0	0			0	0	0			0	0	0			0	0	0			0	0	0
0	0	0			0	0	0			0	0	0			0	0	0			0	0	0			0	0	0			0	0	0			0	0	0			0	0	0			0	0	0
0	0	0			0	0	0			0	0	0			0	0	0			0	0	0			0	0	0			0	0	0			0	0	0			0	0	0			0	0	0
0	0	0			0	0	0			0	0	0			0	0	0			0	0	0			0	0	0			0	0	0			0	0	0			0	0	0			0	0	0
0	0	0			0	0	0			0	0	0			0	0	0			0	0	0			0	0	0			0	0	0			0	0	0			0	0	0			0	0	0
0	0	0			0	0	0			0	0	0			0	0	0			0	0	0			0	0	0			0	0	0			0	0	0			0	0	0			0	0	0
0	0	0			0	0	0			0	0	0			0	0	0			0	0	0			0	0	0			0	0	0			0	0	0			0	0	0
0	0	0			0	0	0			0	0	0			0	0	0			0	0	0			0	0	0			0	0	0			0	0	0			0	0	0
0	0	0			0	0	0			0	0	0			0	0	0			0	0	0			0	0	0			0	0	0			0	0	0			0	0	0
0	0	0			0	0	0			0	0	0			0	0	0			0	0	0			0	0	0			0	0	0			0	0	0			0	0	0
0	0	0			0	0	0			0	0	0			0	0	0			0	0	0			0	0	0			0	0	0			0	0	0			0	0	0
0	0	0			0	0	0			0	0	0			0	0	0			0	0	0			0	0	0			0	0	0			0	0	0			0	0	0
0	0	0			0	0	0			0	0	0			0	0	0			0	0	0			0	0	0			0	0	0			0	0	0			0	0	0
0	0	0			0	0	0			0	0	0			0	0	0			0	0	0			0	0	0			0	0	0			0	0	0			0	0	0
0	0	0			0	0	0			0	0	0			0	0	0			0	0	0			0	0	0			0	0	0			0	0	0			0	0	0
0	0	0			0	0	0			0	0	0			0	0	0			0	0	0			0	0	0			0	0	0			0	0	0			0	0	0
0	0	0			0	0	0			0	0	0			0	0	0			0	0	0			0	0	0			0	0	0			0	0	0			0	0	0
0	0	0			0	0	0			0	0	0			0	0	0			0	0	0			0	0	0			0	0	0			0	0	0			0	0	0
0	0	0			0	0	0			0	0	0			0	0	0			0	0	0			0	0	0			0	0	0			0	0	0			0	0	0
0	0	0			0	0	0			0	0	0			0	0	0			0	0	0			0	0	0			0	0	0			0	0	0			0	0	0
0	0	0			0	0	0			0	0	0			0	0	0			0	0	0			0	0	0			0	0	0			0	0	0			0	0	0
0	0	0			0	0	0			0	0	0			0	0	0			0	0	0			0	0	0			0	0	0			0	0	0			0	0	0
0	0	0			0	0	0			0	0	0			0	0	0			0	0	0			0	0	0			0	0	0			0	0	0			0	0	0
0	0	0			0	0	0			0	0	0			0	0	0			0	0	0			0	0	0			0	0	0			0	0	0			0	0	0
0	0	0			0	0	0			0	0	0			0	0	0			0	0	0			0	0	0			0	0	0			0	0	0			0	0	0
0	0	0			0	0	0			0	0	0			0	0	0			0	0	0			0	0	0			0	0	0			0	0	0			0	0	0
[truncated: 24 more columns]

## Sheet: Sup Fig. 4C
			Cell counts (ucf/pellicle)
		Time (Weeks)	No treatment	Kr Vacuum sealed RT	Kr Vacuum sealed 4 ℃	Kr Non sealed RT
		W0	6800000
		W0	39000000
		W0	230000000
		W0	98000000000
		W0	260000000
		W0	22000000000
		W1		20500000000	96600000000	24500000000
		W1		9200000000	10000000000	50000000000
		W1		46200000000	15200000000	25250000000
		W2		8000000000	15200000000	6750000000
		W2		14200000000	19250000000	2400000000
		W2		10000000000	16800000000	1800000000
		W3		302500000	520000000	697500000
		W3		244000000	550000000	312500000
		W3		196000000	862000000	412500000
		W4		152650000	501000000	338784000
		W4		124190000	452000000	158310000
		W4		99650000	516000000	216270000
		w5		6800000	482000000	68000
		w5		2380000	334000000	120000
		w5		1300000	190000000	40000
		W6		164000	10600000	66000
		W6		800000	23250000	180000
		W6		900000	12600000	70000
		W7		180000	77500000	92000
		W7		236000	39300000	38000
		W7		250000	54750000	116000
		W8		5750	1540000	56000
		W8		6000	206000	28000
		W8		2200	102000	64000
		W9		9200	2960000	88000
		W9		15800	3640000	15800
		W9		11800	2960000	206000
		w12		27100	1890000	44000.5
		w12		19100	1.72e+06	9900.5
		w12		6900.5	1960000	97000.5
		w16		41000	660000	1
		w16		22400	1	1
		w16		1	560000	1
		w20		250	2000	1
		w20		50	7250	1
		w20		25	1750	1
		W25		1	5000	1
		W25		1	3375	1
		W25		1	230	1
		W30		1	200	1
		W30		1	1	1
		W30		1	1	1

## Sheet: Sup Fig 5B
Blue sponge						Cotton						Wood						Luffa
Length	9.79					Length	11.46					Length	10.68					Length	9.7
Thickeness	0.1					Thickeness	0.077					Thickeness	0.05					Thickeness	0.63
Area	0.979					Area	0.88242					Area	0.534					Area	6.111
Force	Strain (%)	TS (MPa)				Force	Strain (%)	TS (MPa)				Force	Strain (%)	TS (MPa)				Force	Strain (%)	TS (MPa)
0.03685	0.000930806	0.0376404	Modulus	0.694506		0.01075	1.47958e-05	0.0121824	Modulus	0.119618		0.01196	0.00172039	0.022397	Modulus	0.486042		0.00541	0.00412456	0.000885289	Modulus	0.00835578
0.03002	0.0022407	0.0306639	Max. σ	5.12592		0.02434	0.00456111	0.0275832	Max. σ	2.98608		0.00471	0.00804239	0.00882022	Max. σ	2.02831		0.01455	0.00431858	0.00238095	Max. σ	0.30116
0.02938	0.00394824	0.0300102	Max. ε	6.53323		0.03921	0.0176975	0.0444346	Max. ε	22.1562		0.00149	0.0188034	0.00279026	Max. ε	15.2534		0.02125	0.0105363	0.00347734	Max. ε	39.4071
0.03053	0.00392746	0.0311849	Max Force	5.01828		0.05164	0.0239632	0.0585209	Max Force	2.63498		0.00278	0.0254807	0.00520599	Max Force	1.08312		0.02653	0.0135536	0.00434135	Max Force	1.84039
0.03279	0.00209911	0.0334934				0.06368	0.0338696	0.0721652				0.00246	0.0357304	0.00460674				0.03368	0.0218211	0.00551137
0.03131	0.0115957	0.0319816				0.07533	0.0422173	0.0853675				0.0023	0.0446514	0.00430712				0.0405	0.0193703	0.00662739
0.03208	0.00900348	0.0327681				0.08602	0.0512492	0.0974819				0.0031	0.0548094	0.00580524				0.04642	0.0228674	0.00759614
0.03421	0.0108561	0.0349438				0.09472	0.06039	0.107341				0.00085	0.0624256	0.00159176				0.05344	0.0280354	0.00874489
0.02674	0.0113404	0.0273136				0.10541	0.0663883	0.119456				-0.00285	0.0683729	-0.00533708				0.06227	0.0326988	0.0101898
0.0344	0.0142416	0.0351379				0.11603	0.0750656	0.131491				-0.02024	0.0781262	-0.0379026				0.06819	0.0420202	0.0111586
0.04902	0.0161465	0.0500715				0.12614	0.0843496	0.142948				0.00697	0.0850746	0.0130524				0.07373	0.0469643	0.0120651
0.06234	0.0170823	0.0636772				0.13651	0.0932449	0.1547				0.0419	0.0981785	0.0784644				0.0801	0.0503504	0.0131075
0.0758	0.0194967	0.0774259				0.14674	0.100211	0.166293				0.06943	0.10425	0.130019				0.08661	0.0532172	0.0141728
0.08894	0.0214226	0.0908478				0.15557	0.111359	0.176299				0.09486	0.112101	0.17764				0.09028	0.0603667	0.0147734
0.10439	0.0200641	0.106629				0.16471	0.120444	0.186657				0.12126	0.121634	0.227079				0.09775	0.0685635	0.0159957
0.1174	0.0249383	0.119918				0.17624	0.128365	0.199723				0.14927	0.131418	0.279532				0.10193	0.0695206	0.0166798
0.13015	0.024968	0.132942				0.18525	0.141651	0.209934				0.17085	0.142371	0.319944				0.10934	0.0778576	0.0178923
0.14174	0.0258707	0.14478				0.19452	0.146127	0.220439				0.19435	0.150235	0.363951				0.11359	0.0832809	0.0185878
0.15397	0.0278534	0.157273				0.20257	0.155245	0.229562				0.21592	0.163727	0.404345				0.11919	0.0875104	0.0195042
0.16511	0.032332	0.168652				0.21081	0.16229	0.2389				0.23636	0.171601	0.442622				0.12563	0.095866	0.020558
0.17677	0.0320343	0.180562				0.22022	0.16916	0.249564				0.25761	0.178669	0.482416				0.13013	0.104045	0.0212944
0.18875	0.0270758	0.192799				0.2273	0.179657	0.257587				0.28015	0.183927	0.524625				0.1349	0.111598	0.0220749
0.19892	0.0362914	0.203187				0.23535	0.189814	0.26671				0.30414	0.195304	0.569551				0.13921	0.117996	0.0227802
0.21122	0.0352319	0.215751				0.24604	0.197943	0.278824				0.3278	0.204297	0.613858				0.14604	0.126488	0.0238979
0.2212	0.0400409	0.225945				0.25396	0.20632	0.287799				0.34889	0.214297	0.653352				0.15042	0.128713	0.0246146
0.23318	0.0391047	0.238182				0.26271	0.211328	0.297715				0.37255	0.220897	0.697659				0.15596	0.134525	0.0255212
0.24161	0.0405747	0.246793				0.27083	0.221058	0.306917				0.39219	0.228792	0.734438				0.16053	0.146094	0.026269
0.25134	0.0416269	0.256731				0.28068	0.23169	0.31808				0.41537	0.23961	0.777846				0.16323	0.150776	0.0267108
0.2626	0.0440836	0.268233				0.2904	0.237955	0.329095				0.43759	0.245733	0.819457				0.16684	0.160525	0.0273016
0.27226	0.0452426	0.2781				0.30109	0.246198	0.341209				0.45787	0.253386	0.857434				0.16993	0.168716	0.0278072
0.28192	0.0463916	0.287967				0.31011	0.255103	0.351431				0.48057	0.265466	0.899944				0.17778	0.174735	0.0290918
0.29216	0.0474135	0.298427				0.31803	0.26599	0.360407				0.50407	0.272559	0.943951				0.18294	0.179704	0.0299362
0.30304	0.05006	0.30954				0.32691	0.274333	0.37047				0.52613	0.277862	0.985262				0.18667	0.188747	0.0305466
0.3138	0.0527818	0.320531				0.33664	0.283374	0.381496				0.54786	0.286368	1.02596				0.19388	0.199951	0.0317264
0.32384	0.0500924	0.330787				0.34636	0.291485	0.392512				0.57024	0.295974	1.06787				0.19684	0.205606	0.0322108
0.33427	0.0547608	0.34144				0.35666	0.299157	0.404184				0.591	0.304738	1.10674				0.20187	0.214594	0.0330339
0.34528	0.0566662	0.352686				0.3687	0.31164	0.417828				0.61048	0.313112	1.14322				0.20889	0.224312	0.0341826
0.357	0.0578014	0.364658				0.37611	0.321211	0.426226				0.62996	0.323653	1.1797				0.21133	0.231529	0.0345819
0.36653	0.0594528	0.374392				0.38583	0.32718	0.437241				0.65057	0.330881	1.2183				0.219	0.239908	0.035837
0.3787	0.061519	0.386823				0.39343	0.337382	0.445853				0.67149	0.33732	1.25747				0.2235	0.24923	0.0365734
0.38875	0.0614262	0.397089				0.402	0.345587	0.455565				0.69274	0.348889	1.29727				0.22807	0.257474	0.0373212
0.39989	0.0638298	0.408468				0.40927	0.354557	0.463804				0.71448	0.357342	1.33798				0.23522	0.266229	0.0384912
0.41038	0.0677395	0.419183				0.41732	0.359876	0.472927				0.7354	0.364172	1.37715				0.23793	0.275358	0.0389347
0.42165	0.0667005	0.430695				0.42531	0.365957	0.481981				0.75601	0.372864	1.41575				0.24449	0.28598	0.0400082
0.43208	0.068132	0.441348				0.43361	0.378123	0.491387				0.77549	0.38251	1.45223				0.24977	0.293415	0.0408722
0.44187	0.0708244	0.451348				0.4414	0.387437	0.500215				0.79674	0.391443	1.49202				0.25377	0.303246	0.0415268
0.45069	0.0718005	0.460358				0.44971	0.391021	0.509633				0.81654	0.397789	1.5291				0.25937	0.314054	0.0424431
0.46158	0.0734788	0.471481				0.45699	0.40842	0.517883				0.83473	0.407421	1.56316				0.26298	0.318822	0.0430339
0.47465	0.0759037	0.484831				0.46549	0.413089	0.527515				0.85388	0.416114	1.59903				0.26748	0.330108	0.0437703
0.48469	0.0761163	0.495087				0.47057	0.411223	0.533272				0.87224	0.424548	1.63341				0.27193	0.341558	0.0444984
0.493	0.0772977	0.503575				0.47759	0.425896	0.541228				0.88769	0.438625	1.66234				0.27791	0.348256	0.045477
0.50311	0.0778535	0.513902				0.48352	0.43358	0.547948				0.90395	0.447734	1.69279				0.28249	0.361363	0.0462265
0.51315	0.0800926	0.524157				0.49176	0.443193	0.557286				0.91892	0.454952	1.72082				0.28725	0.370585	0.0470054
0.52307	0.0818669	0.53429				0.50116	0.451533	0.567938				0.93373	0.465983	1.74856				0.29214	0.378618	0.0478056
0.53183	0.0825792	0.543238				0.50766	0.462459	0.575304				0.94178	0.471009	1.76363				0.29498	0.385264	0.0482703
0.54084	0.0845481	0.552441				0.51693	0.464309	0.585809				0.94741	0.48296	1.77418				0.30251	0.393678	0.0495025
0.55057	0.0871198	0.56238				0.52569	0.476125	0.595737				0.95401	0.488574	1.78654				0.30586	0.402017	0.0500507
0.55952	0.0872478	0.571522				0.53239	0.482749	0.603329				0.96142	0.497203	1.80041				0.31114	0.415699	0.0509147
0.56937	0.0884051	0.581583				0.54115	0.490696	0.613257				0.96689	0.50716	1.81066				0.31571	0.421644	0.0516626
0.57935	0.0900989	0.591777				0.54643	0.49976	0.61924				0.97076	0.515989	1.8179				0.32138	0.435131	0.0525904
0.58675	0.0933758	0.599336				0.55525	0.512212	0.629236				0.97156	0.524385	1.8194				0.32698	0.43975	0.0535068
0.59764	0.0935085	0.61046				0.56317	0.517545	0.638211				0.55623	0.536647	1.04163				0.33181	0.451772	0.0542972
0.60768	0.0947608	0.620715				0.56935	0.523641	0.645214				0.35275	0.547372	0.660581				0.33451	0.457983	0.054739
0.61528	0.094704	0.628478				0.57856	0.534144	0.655652				0.35662	0.554734	0.667828				0.34031	0.467563	0.0556881
0.62648	0.0932097	0.639918				0.58377	0.537301	0.661556				0.36016	0.56577	0.674457				0.34469	0.479677	0.0564048
0.63518	0.0919809	0.648805				0.59118	0.548818	0.669953				0.35758	0.57647	0.669625				0.34926	0.486984	0.0571527
0.64162	0.0992163	0.655383				0.59807	0.562057	0.677761				0.35951	0.584096	0.67324				0.35203	0.498679	0.057606
0.65185	0.100895	0.665832				0.60605	0.569267	0.686804				0.36499	0.597934	0.683502				0.35551	0.508622	0.0581754
0.65823	0.100337	0.672349				0.61275	0.567811	0.694397				0.36772	0.602077	0.688614				0.36008	0.517894	0.0589233
0.67091	0.101501	0.685301				0.61887	0.581376	0.701333				0.3732	0.611467	0.698876				0.36401	0.526829	0.0595664
0.67961	0.104336	0.694188				0.6282	0.590456	0.711906				0.37545	0.62123	0.70309				0.36864	0.535083	0.060324
0.68766	0.105088	0.702411				0.63767	0.598585	0.722638				0.37465	0.63069	0.701592				0.37315	0.546334	0.061062
0.69635	0.107882	0.711287				0.64553	0.607	0.731545				0.37867	0.641147	0.70912				0.37843	0.55843	0.061926
0.70459	0.109068	0.719704				0.65345	0.613779	0.74052				0.38253	0.651288	0.716348				0.38416	0.563932	0.0628637
0.71238	0.110466	0.727661				0.66111	0.625353	0.749201				0.38398	0.657976	0.719064				0.38886	0.573943	0.0636328
0.72178	0.110135	0.737263				0.6707	0.630343	0.760069				0.38865	0.666516	0.727809				0.39376	0.585347	0.0644346
0.73106	0.113476	0.746742				0.67714	0.638675	0.767367				0.39187	0.67674	0.733839				0.39916	0.592697	0.0653183
0.74155	0.113464	0.757457				0.68648	0.647519	0.777952				0.3959	0.684703	0.741386				0.40283	0.602882	0.0659188
0.74844	0.114479	0.764494				0.69485	0.65162	0.787437				0.39912	0.691968	0.747416				0.40734	0.610688	0.0666568
0.75913	0.117793	0.775414				0.70129	0.664124	0.794735				0.40089	0.706087	0.75073				0.41172	0.618585	0.0673736
0.7666	0.117546	0.783044				0.70863	0.66643	0.803053				0.40314	0.713947	0.754944				0.41661	0.629878	0.0681738
0.77504	0.117592	0.791665				0.71848	0.67587	0.814215				0.40588	0.724142	0.760075				0.42209	0.639402	0.0690705
0.78251	0.118921	0.799295				0.72576	0.687299	0.822465				0.41054	0.731213	0.768801				0.4266	0.643776	0.0698085
0.79216	0.120029	0.809152				0.73323	0.687806	0.830931				0.41071	0.740698	0.76912				0.43143	0.653523	0.0705989
0.79893	0.121268	0.816067				0.73819	0.701916	0.836552				0.41296	0.747168	0.773333				0.434	0.662165	0.0710195
0.80594	0.124346	0.823228				0.74624	0.7061	0.845674				0.41666	0.757322	0.780262				0.43844	0.669937	0.071746
0.81457	0.124328	0.832043				0.7539	0.71402	0.854355				0.41956	0.767622	0.785693				0.44398	0.679155	0.0726526
0.82224	0.124882	0.839877				0.7615	0.720397	0.862968				0.41666	0.771999	0.780262				0.44681	0.690669	0.0731157
0.8317	0.128755	0.84954				0.77193	0.728803	0.874788				0.41731	0.780308	0.781479				0.45209	0.695545	0.0739797
0.84059	0.127746	0.858621				0.77856	0.736293	0.882301				0.42085	0.79124	0.788109				0.45531	0.703191	0.0745066
0.84664	0.130163	0.864801				0.78571	0.742219	0.890404				0.42358	0.799141	0.793221				0.45989	0.716888	0.0752561
0.85276	0.129649	0.871052				0.79002	0.753967	0.895288				0.42439	0.808517	0.794738				0.46362	0.723984	0.0758665
0.86184	0.133306	0.880327				0.79588	0.762697	0.901929				0.41972	0.815533	0.785993				0.46755	0.737362	0.0765096
0.86931	0.132333	0.887957				0.80264	0.771384	0.90959				0.4202	0.820071	0.786891				0.47135	0.746055	0.0771314
0.87736	0.135175	0.89618				0.80985	0.77455	0.91776				0.42358	0.829379	0.793221				0.47669	0.761366	0.0780052
0.88637	0.135648	0.905383				0.81803	0.779956	0.92703				0.42568	0.835362	0.797154				0.48313	0.76316	0.0790591
0.89545	0.136467	0.914658				0.82286	0.791722	0.932504				0.4289	0.844537	0.803184				0.48751	0.775555	0.0797758
0.90363	0.135635	0.923013				0.82937	0.79184	0.939881				0.43018	0.854393	0.805581				0.49163	0.783979	0.08045
0.91168	0.140249	0.931236				0.83754	0.803503	0.94914				0.43244	0.859034	0.809813				0.49614	0.795349	0.081188
0.9214	0.138038	0.941164				0.84469	0.810954	0.957243				0.43662	0.871112	0.81764				0.50245	0.805683	0.0822206
0.92861	0.140659	0.948529				0.85242	0.822836	0.966003				0.43952	0.87883	0.823071				0.50528	0.810127	0.0826837
0.93563	0.140821	0.9557				0.85905	0.823292	0.973516				0.44129	0.888409	0.826386				0.51076	0.817693	0.0835804
0.94342	0.144881	0.963657				0.8662	0.835348	0.981619				0.44483	0.894138	0.833015				0.5161	0.831927	0.0844543
0.95276	0.143802	0.973197				0.87128	0.835111	0.987376				0.44532	0.908379	0.833933				0.52099	0.842108	0.0852545
0.9592	0.146537	0.979775				0.87605	0.844085	0.992781				0.44998	0.906873	0.842659				0.52518	0.846483	0.0859401
0.96731	0.148164	0.988059				0.88384	0.848351	1.00161				0.45063	0.919918	0.843876				0.53155	0.860497	0.0869825
0.9753	0.149768	0.996221				0.88925	0.856361	1.00774				0.45498	0.930972	0.852022				0.53516	0.863778	0.0875732
0.98322	0.15129	1.00431				0.89421	0.865947	1.01336				0.45481	0.937054	0.851704				0.54005	0.873217	0.0883734
0.99287	0.151013	1.01417				0.90033	0.874939	1.0203				0.45755	0.950756	0.856835				0.54495	0.882465	0.0891753
0.99906	0.150811	1.02049				0.90889	0.879365	1.03				0.45852	0.958818	0.858652				0.54965	0.902303	0.0899444
1.0064	0.153101	1.02799				0.91507	0.888435	1.037				0.46174	0.966411	0.864682				0.55371	0.909279	0.0906087
1.0147	0.152887	1.03647				0.9217	0.899392	1.04451				0.46528	0.979083	0.871311				0.55776	0.913906	0.0912715
1.02179	0.155605	1.04371				0.92769	0.902182	1.0513				0.46657	0.987936	0.873727				0.5615	0.932607	0.0918835
1.03132	0.15528	1.05344				0.93825	0.909115	1.06327				0.46979	0.997016	0.879757				0.56697	0.940954	0.0927786
1.03782	0.157554	1.06008				0.94559	0.911822	1.07159				0.4714	1.00996	0.882772				0.56955	0.951046	0.0932008
1.04516	0.157923	1.06758				0.95403	0.924485	1.08115				0.47107	1.00367	0.882154				0.57264	0.952345	0.0937064
1.05527	0.159469	1.07791				0.95982	0.928059	1.08771				0.47349	1.02222	0.886685				0.57837	0.964742	0.0946441
1.06261	0.161703	1.0854				0.96665	0.94053	1.09545				0.47349	1.02955	0.886685				0.58313	0.972162	0.095423
1.06879	0.161659	1.09172				0.97244	0.950226	1.10201				0.47558	1.04203	0.890599				0.58751	0.990805	0.0961397
1.07665	0.163236	1.09974				0.98043	0.955852	1.11107				0.47461	1.05185	0.888783				0.59311	0.997182	0.0970561
1.08515	0.16657	1.10843				0.98841	0.963566	1.12011				0.47655	1.06031	0.892416				0.59801	1.01063	0.097858
1.09255	0.166282	1.11599				0.99434	0.974418	1.12683				0.46479	1.07038	0.870393				0.59994	1.01733	0.0981738
1.1015	0.1679	1.12513				1.00097	0.97826	1.13435				0.46496	1.08325	0.870712				0.60374	1.02721	0.0987956
1.10936	0.166631	1.13316				1.00471	0.98869	1.13858				0.46689	1.09129	0.874326				0.60728	1.03664	0.0993749
1.11702	0.170196	1.14098				1.01134	0.997714	1.1461				0.47075	1.09667	0.881554				0.61237	1.04564	0.100208
1.12655	0.169863	1.15072				1.01752	1.00781	1.1531				0.47445	1.10887	0.888483				0.61636	1.05561	0.100861
1.13582	0.172763	1.16018				1.0248	1.01253	1.16135				0.47993	1.1176	0.898745				0.62106	1.0624	0.10163
1.14323	0.170374	1.16775				1.03188	1.0186	1.16938				0.48556	1.12491	0.909288				0.62454	1.07139	0.102199
1.15089	0.173836	1.17558				1.03787	1.02745	1.17616				0.49071	1.13637	0.918933				0.63059	1.07987	0.103189
1.15804	0.175993	1.18288				1.04373	1.0333	1.1828				0.49152	1.14741	0.920449				0.63432	1.08903	0.1038
1.1666	0.176381	1.19162				1.04984	1.04111	1.18973				0.49458	1.15498	0.92618				0.64057	1.09221	0.104822
1.17317	0.17668	1.19834				1.0559	1.04648	1.1966				0.49586	1.16827	0.928577				0.64431	1.10597	0.105434
1.18328	0.177829	1.20866				1.06292	1.05799	1.20455				0.50214	1.17726	0.940337				0.64971	1.11287	0.106318
1.18895	0.179122	1.21445				1.07109	1.06992	1.21381				0.50279	1.17963	0.941554				0.65532	1.11982	0.107236
1.19732	0.180455	1.223				1.07734	1.07242	1.22089				0.50327	1.19279	0.942453				0.66105	1.1328	0.108174
1.2053	0.181319	1.23115				1.08507	1.07914	1.22965				0.50826	1.20729	0.951798				0.66665	1.14014	0.10909
1.21	0.183007	1.23596				1.09344	1.08354	1.23914				0.51051	1.2153	0.956011				0.6698	1.14562	0.109606
1.2158	0.184366	1.24188				1.10123	1.0938	1.24797				0.51325	1.22146	0.961142				0.6756	1.15572	0.110555
1.22102	0.185076	1.24721				1.10915	1.10243	1.25694				0.51293	1.23401	0.960543				0.6785	1.16415	0.111029
1.22906	0.185336	1.25542				1.11501	1.11228	1.26358				0.50343	1.23762	0.942753				0.68333	1.17565	0.11182
1.23763	0.19082	1.26418				1.12183	1.11938	1.27131				0.50697	1.25131	0.949382				0.6879	1.18579	0.112568
1.24619	0.189377	1.27292				1.12576	1.12002	1.27576				0.51116	1.25641	0.957228				0.69176	1.19233	0.113199
1.25463	0.190123	1.28154				1.12956	1.14318	1.28007				0.51615	1.26647	0.966573				0.69814	1.20359	0.114243
1.26062	0.190268	1.28766				1.13542	1.15005	1.28671				0.5184	1.2738	0.970787				0.70239	1.21758	0.114939
1.27086	0.192392	1.29812				1.14315	1.15675	1.29547				0.51357	1.2835	0.961742				0.70522	1.22529	0.115402
1.27987	0.193236	1.30732				1.14927	1.1643	1.30241				0.51631	1.29228	0.966873				0.71044	1.23504	0.116256
1.28998	0.194727	1.31765				1.15558	1.17108	1.30956				0.52082	1.30346	0.975318				0.71565	1.24627	0.117108
1.29738	0.195277	1.32521				1.1615	1.17572	1.31627				0.52355	1.31066	0.980431				0.72009	1.25788	0.117835
1.30466	0.198682	1.33265				1.16787	1.18973	1.32349				0.52565	1.3202	0.984363				0.72512	1.27062	0.118658
1.30949	0.19792	1.33758				1.17496	1.19537	1.33152				0.52677	1.32521	0.986461				0.72995	1.27422	0.119449
1.31857	0.197799	1.34685				1.17966	1.2005	1.33685				0.53112	1.33603	0.994607				0.73542	1.28707	0.120344
1.32404	0.199978	1.35244				1.18661	1.20717	1.34472				0.53402	1.34616	1.00004				0.73941	1.29481	0.120997
1.3328	0.199789	1.36139				1.19292	1.21508	1.35187				0.53901	1.35492	1.00938				0.74392	1.3083	0.121735
1.34085	0.203371	1.36961				1.19981	1.22424	1.35968				0.54094	1.36126	1.013				0.74907	1.31798	0.122577
1.34819	0.205644	1.37711				1.20812	1.23109	1.3691				0.54673	1.37016	1.02384				0.75339	1.32432	0.123284
1.35817	0.204763	1.3873				1.21185	1.23984	1.37333				0.55028	1.37657	1.03049				0.75693	1.33509	0.123864
1.36493	0.205155	1.39421				1.22023	1.25084	1.38282				0.55156	1.38438	1.03288				0.76395	1.34586	0.125012
1.37047	0.20575	1.39987				1.22724	1.25406	1.39077				0.55688	1.40048	1.04285				0.76556	1.35307	0.125276
1.37781	0.20886	1.40736				1.23471	1.26025	1.39923				0.55993	1.40268	1.04856				0.77148	1.36301	0.126244
1.38277	0.208526	1.41243				1.24482	1.26946	1.41069				0.56331	1.41423	1.05489				0.77541	1.37906	0.126888
1.38992	0.209992	1.41973				1.25113	1.27732	1.41784				0.56573	1.42207	1.05942				0.78159	1.38857	0.127899
1.39603	0.210561	1.42598				1.25596	1.2838	1.42331				0.56621	1.42995	1.06032				0.78577	1.40422	0.128583
1.40286	0.211501	1.43295				1.2624	1.28534	1.43061				0.56959	1.44027	1.06665				0.79105	1.41064	0.129447
1.41001	0.213654	1.44026				1.26936	1.29761	1.4385				0.57249	1.44629	1.07208				0.79634	1.42416	0.130313
1.41599	0.214222	1.44636				1.27728	1.30457	1.44747				0.57426	1.45417	1.07539				0.80162	1.43398	0.131177
1.42269	0.214151	1.45321				1.28507	1.31104	1.4563				0.5778	1.46374	1.08202				0.80767	1.44424	0.132167
1.43177	0.218048	1.46248				1.29286	1.31793	1.46513				0.58022	1.47145	1.08655				0.81333	1.45458	0.133093
1.44085	0.213957	1.47176				1.29962	1.32475	1.47279				0.58392	1.48046	1.09348				0.81688	1.46665	0.133674
1.44871	0.220584	1.47979				1.30509	1.33066	1.47899				0.58811	1.49024	1.10133				0.82209	1.47836	0.134526
1.45547	0.220867	1.48669				1.30883	1.33936	1.48323				0.58972	1.49851	1.10434				0.8257	1.48698	0.135117
1.46229	0.220451	1.49366				1.31733	1.34245	1.49286				0.59213	1.50218	1.10886				0.82512	1.49861	0.135022
1.47099	0.222662	1.50254				1.3239	1.35028	1.50031				0.59342	1.51543	1.11127				0.83053	1.50825	0.135907
1.47878	0.223431	1.5105				1.32795	1.3576	1.5049				0.59648	1.52023	1.117				0.83626	1.51915	0.136845
1.48863	0.22522	1.52056				1.33697	1.36558	1.51512				0.59825	1.53205	1.12032				0.84205	1.52896	0.137793
1.4961	0.224773	1.52819				1.34296	1.3714	1.52191				0.60131	1.53862	1.12605				0.84514	1.5379	0.138298
1.50511	0.2277	1.5374				1.3474	1.37755	1.52694				0.60646	1.54661	1.13569				0.85062	1.5485	0.139195
1.51406	0.226676	1.54654				1.35165	1.3821	1.53175				0.61129	1.55468	1.14474				0.85216	1.55621	0.139447
1.5196	0.230072	1.5522				1.35802	1.38983	1.53897				0.61612	1.56256	1.15378				0.85796	1.56529	0.140396
1.52791	0.229198	1.56068				1.36047	1.3972	1.54175				0.61998	1.57103	1.16101				0.86356	1.5749	0.141312
1.53383	0.230912	1.56673				1.36665	1.406	1.54875				0.62384	1.57898	1.16824				0.86852	1.58792	0.142124
1.54066	0.231593	1.57371				1.37238	1.41314	1.55525				0.62739	1.58535	1.17489				0.87167	1.5923	0.14264
1.54735	0.231143	1.58054				1.37908	1.4217	1.56284				0.62996	1.59425	1.1797				0.87579	1.60606	0.143314
1.55386	0.23258	1.58719				1.38217	1.42805	1.56634				0.63382	1.60356	1.18693				0.88069	1.61328	0.144116
1.5621	0.233398	1.59561				1.38739	1.43842	1.57226				0.63608	1.61355	1.19116				0.88404	1.6281	0.144664
1.5686	0.235973	1.60225				1.39235	1.44594	1.57788				0.63914	1.62137	1.19689				0.88867	1.63559	0.145421
1.57685	0.234182	1.61067				1.39814	1.4501	1.58444				0.6364	1.63192	1.19176				0.89299	1.6441	0.146128
1.58341	0.238492	1.61737				1.40381	1.45209	1.59086				0.63914	1.64187	1.19689				0.89614	1.65607	0.146644
1.58947	0.239886	1.62356				1.4107	1.46071	1.59867				0.64091	1.6485	1.20021				0.90213	1.66496	0.147624
1.59771	0.238712	1.63198				1.41784	1.47077	1.60676				0.64348	1.65617	1.20502				0.90619	1.67772	0.148288
1.60086	0.242477	1.6352				1.42242	1.48126	1.61195				0.64719	1.66524	1.21197				0.9114	1.6877	0.149141
1.60782	0.241169	1.64231				1.42918	1.48621	1.61961				0.65057	1.67819	1.2183				0.91462	1.69512	0.149668
1.61529	0.243797	1.64994				1.43336	1.49036	1.62435				0.65282	1.68594	1.22251				0.91926	1.70541	0.150427
1.62179	0.245672	1.65658				1.44096	1.49831	1.63296				0.65684	1.69169	1.23004				0.92409	1.7155	0.151217
1.62694	0.2466	1.66184				1.44695	1.50506	1.63975				0.65813	1.70555	1.23245				0.92576	1.73051	0.151491
1.63435	0.244815	1.66941				1.45384	1.51036	1.64756				0.66087	1.71503	1.23758				0.93072	1.74651	0.152302
1.64021	0.24845	1.67539				1.45989	1.52442	1.65442				0.66119	1.72059	1.23818				0.93388	1.7535	0.15282
1.64806	0.249271	1.68341				1.46582	1.52403	1.66114				0.65942	1.73107	1.23487				0.93529	1.76621	0.15305
1.6574	0.251853	1.69295				1.46781	1.5313	1.66339				0.66055	1.73911	1.23699				0.9324	1.77858	0.152577
1.66365	0.250238	1.69934				1.47354	1.53869	1.66989				0.6628	1.75085	1.2412				0.92956	1.79662	0.152113
1.67202	0.253248	1.70789				1.47799	1.54615	1.67493				0.66409	1.75766	1.24361				0.9333	1.80814	0.152725
1.67891	0.252683	1.71492				1.48462	1.55193	1.68244				0.66763	1.7676	1.25024				0.938	1.81725	0.153494
1.68477	0.253701	1.72091				1.49029	1.55742	1.68887				0.67149	1.77664	1.25747				0.94225	1.83151	0.154189
1.69352	0.255675	1.72985				1.49634	1.56799	1.69572				0.67262	1.78699	1.25959				0.94714	1.84013	0.154989
1.70099	0.255895	1.73748				1.50136	1.57602	1.70141				0.67632	1.79317	1.26652				0.95184	1.85124	0.155758
1.70666	0.25706	1.74327				1.50922	1.57886	1.71032				0.67938	1.80136	1.27225				0.95474	1.86415	0.156233
1.71477	0.258987	1.75155				1.51572	1.58872	1.71769				0.68308	1.81454	1.27918				0.96028	1.87393	0.15714
1.72051	0.261641	1.75742				1.51939	1.59389	1.72184				0.6855	1.82102	1.28371				0.96478	1.88412	0.157876
1.72952	0.262951	1.76662				1.52525	1.60565	1.72849				0.68679	1.83158	1.28612				0.96511	1.89699	0.15793
1.7366	0.263869	1.77385				1.5304	1.60985	1.73432				0.69081	1.83791	1.29365				0.9653	1.90677	0.157961
1.74227	0.26394	1.77964				1.53671	1.62004	1.74147				0.69258	1.84643	1.29697				0.97071	1.92092	0.158846
1.74852	0.264568	1.78603				1.54367	1.62807	1.74936				0.69789	1.8582	1.30691				0.9756	1.92669	0.159647
1.75528	0.267397	1.79293				1.54946	1.62993	1.75592				0.6995	1.86796	1.30993				0.97953	1.94233	0.16029
1.7621	0.267227	1.7999				1.55371	1.64203	1.76074				0.70288	1.87453	1.31625				0.98507	1.9511	0.161196
1.76873	0.268928	1.80667				1.56041	1.65102	1.76833				0.70578	1.88144	1.32169				0.98842	1.96153	0.161744
1.77498	0.268981	1.81305				1.56466	1.65378	1.77315				0.71013	1.89078	1.32983				0.98835	1.97734	0.161733
1.78116	0.270207	1.81937				1.56891	1.66619	1.77796				0.71287	1.90098	1.33496				0.99498	1.98528	0.162818
1.79069	0.271597	1.8291				1.57425	1.66224	1.78401				0.71657	1.91179	1.34189				0.99923	1.99894	0.163513
1.79906	0.273791	1.83765				1.5787	1.68308	1.78906				0.71818	1.91677	1.34491				1.00432	2.00712	0.164346
1.80505	0.275725	1.84377				1.58526	1.68474	1.79649				0.72124	1.92416	1.35064				1.00889	2.0144	0.165094
1.8111	0.277659	1.84995				1.58893	1.69716	1.80065				0.7214	1.93546	1.35094				1.01327	2.02619	0.165811
1.82025	0.275576	1.8593				1.59608	1.70344	1.80875				0.72156	1.94321	1.35124				1.01681	2.03755	0.16639
1.82939	0.277787	1.86863				1.60194	1.70695	1.81539				0.72526	1.94834	1.35816				1.02139	2.04187	0.16714
1.83403	0.278844	1.87337				1.60851	1.71577	1.82284				0.73041	1.95846	1.36781				1.02332	2.05442	0.167455
1.83969	0.279848	1.87915				1.61179	1.7234	1.82656				0.73315	1.96638	1.37294				1.02782	2.06373	0.168192
1.84691	0.281158	1.88653				1.61701	1.73523	1.83247				0.73572	1.97598	1.37775				1.03149	2.07702	0.168792
1.85393	0.282303	1.8937				1.61984	1.7397	1.83568				0.73911	1.98248	1.3841				1.03484	2.08644	0.169341
1.86275	0.284912	1.90271				1.62287	1.74882	1.83911				0.74393	1.98626	1.39313				1.03903	2.09522	0.170026
1.86964	0.286199	1.90974				1.62802	1.75007	1.84495				0.74732	1.99653	1.39948				1.04347	2.10466	0.170753
1.8773	0.288604	1.91757				1.63427	1.75895	1.85203				0.75021	2.00406	1.40489				1.0483	2.11613	0.171543
1.884	0.290514	1.92441				1.63942	1.76759	1.85787				0.75279	2.01317	1.40972				1.0539	2.1248	0.172459
1.89378	0.290183	1.9344				1.64302	1.77597	1.86195				0.75408	2.01997	1.41213				1.05764	2.13689	0.173072
1.8999	0.292623	1.94065				1.64502	1.78602	1.86421				0.75633	2.02801	1.41635				1.06273	2.14613	0.173904
1.90673	0.293377	1.94763				1.65036	1.79005	1.87027				0.76035	2.03666	1.42388				1.06891	2.1546	0.174916
1.91104	0.294765	1.95203				1.65513	1.80851	1.87567				0.76551	2.04726	1.43354				1.07419	2.16442	0.17578
1.91922	0.295471	1.96039				1.66234	1.81325	1.88384				0.76776	2.05454	1.43775				1.08037	2.17572	0.176791
1.92373	0.297579	1.96499				1.66839	1.82356	1.8907				0.77259	2.06384	1.4468				1.08604	2.18961	0.177719
1.93281	0.296745	1.97427				1.6729	1.83365	1.89581				0.77372	2.07347	1.44891				1.09016	2.19728	0.178393
1.93982	0.297436	1.98143				1.68069	1.83875	1.90464				0.7771	2.07835	1.45524				1.09595	2.20794	0.179341
1.94736	0.301843	1.98913				1.68713	1.84504	1.91194				0.77919	2.08694	1.45916				1.10059	2.22078	0.1801
1.95502	0.303033	1.99696				1.69261	1.85317	1.91815				0.7816	2.09652	1.46367				1.10619	2.23198	0.181016
1.96462	0.30501	2.00676				1.69808	1.86334	1.92434				0.77855	2.10536	1.45796				1.11141	2.23788	0.18187
1.97286	0.306751	2.01518				1.70156	1.8695	1.92829				0.7816	2.11221	1.46367				1.11514	2.25641	0.182481
1.97949	0.307264	2.02195				1.70516	1.87387	1.93237				0.78611	2.12191	1.47212				1.1201	2.26409	0.183292
1.98747	0.307037	2.0301				1.71018	1.88175	1.93806				0.78933	2.12935	1.47815				1.12454	2.27418	0.184019
1.99366	0.310258	2.03642				1.71476	1.89227	1.94325				0.79271	2.13712	1.48448				1.12808	2.285	0.184598
2.00228	0.30906	2.04523				1.71991	1.89933	1.94908				0.79593	2.14436	1.49051				1.13291	2.29732	0.185389
2.00911	0.310448	2.05221				1.72499	1.90477	1.95484				0.79979	2.15609	1.49773				1.13761	2.30152	0.186158
2.01542	0.311777	2.05865				1.72924	1.91395	1.95966				0.8064	2.16505	1.51011				1.13858	2.31856	0.186316
2.02431	0.315116	2.06773				1.73234	1.91593	1.96317				0.80881	2.16895	1.51463				1.1427	2.32705	0.186991
2.03229	0.315994	2.07588				1.73671	1.92127	1.96812				0.81122	2.17719	1.51914				1.14804	2.32924	0.187865
2.03815	0.316409	2.08187				1.74116	1.9275	1.97316				0.81283	2.18789	1.52215				1.15139	2.34858	0.188413
2.04575	0.319527	2.08963				1.74708	1.93504	1.97987				0.81621	2.19439	1.52848				1.15429	2.36482	0.188887
2.05399	0.322138	2.09805				1.75082	1.94228	1.98411				0.81847	2.20663	1.53272				1.15783	2.36643	0.189467
2.05908	0.325205	2.10325				1.75655	1.95368	1.99061				0.82265	2.21382	1.54054				1.16221	2.3814	0.190183
2.06578	0.324821	2.11009				1.76427	1.95623	1.99935				0.82539	2.22262	1.54567				1.16717	2.38767	0.190995
2.07176	0.321459	2.1162				1.76955	1.96073	2.00534				0.82716	2.23108	1.54899				1.17103	2.40454	0.191627
2.08059	0.326608	2.12522				1.77651	1.97014	2.01322				0.83119	2.23858	1.55654				1.17309	2.40993	0.191964
2.08587	0.328236	2.13061				1.77973	1.97538	2.01687				0.83569	2.25023	1.56496				1.1756	2.42144	0.192374
2.09379	0.327558	2.1387				1.78585	1.98158	2.02381				0.83988	2.25849	1.57281				1.17406	2.43019	0.192122
2.10145	0.328588	2.14653				1.79241	1.98687	2.03124				0.84262	2.27099	1.57794				1.17773	2.43695	0.192723
2.10847	0.331871	2.1537				1.79467	1.99547	2.0338				0.84406	2.27781	1.58064				1.18121	2.45242	0.193292
2.11523	0.333251	2.1606				1.79975	2.00254	2.03956				0.84793	2.28904	1.58788				1.18584	2.46228	0.19405
2.1209	0.332582	2.16639				1.80433	2.01236	2.04475				0.85083	2.29582	1.59331				1.18996	2.47606	0.194724
2.12688	0.337559	2.1725				1.81083	2.01873	2.05212				0.85163	2.30739	1.59481				1.1946	2.48076	0.195484
2.13416	0.338438	2.17994				1.81514	2.02578	2.057				0.8534	2.31615	1.59813				1.1993	2.49363	0.196253
2.14131	0.339366	2.18724				1.82087	2.03323	2.0635				0.85743	2.32502	1.60567				1.20407	2.50107	0.197033
2.14665	0.340606	2.1927				1.82641	2.04156	2.06977				0.86081	2.33325	1.612				1.20935	2.51098	0.197897
2.15419	0.339942	2.2004				1.83015	2.05016	2.07401				0.8637	2.33851	1.61742				1.21392	2.52218	0.198645
2.16269	0.342293	2.20908				1.8342	2.05497	2.0786				0.86692	2.35179	1.62345				1.21778	2.53551	0.199277
2.17009	0.349236	2.21664				1.83852	2.06917	2.0835				0.86998	2.36429	1.62918				1.22383	2.54425	0.200267
2.17659	0.346983	2.22328				1.8389	2.07459	2.08393				0.87256	2.3697	1.63401				1.22937	2.54949	0.201173
2.1849	0.347063	2.23177				1.83768	2.09163	2.08255				0.8761	2.3779	1.64064				1.23221	2.5578	0.201638
2.19243	0.348503	2.23946				1.84045	2.09923	2.08568				0.87996	2.38365	1.64787				1.23452	2.5701	0.202016
2.20074	0.349754	2.24795				1.84901	2.10728	2.09539				0.88189	2.39544	1.65148				1.23755	2.58577	0.202512
2.20641	0.350167	2.25374				1.85378	2.10967	2.10079				0.88785	2.4033	1.66264				1.24103	2.59703	0.203081
2.21491	0.352572	2.26242				1.85732	2.12019	2.1048				0.88978	2.41256	1.66625				1.24386	2.60156	0.203544
2.22148	0.353142	2.26913				1.86131	2.12445	2.10932				0.89123	2.42139	1.66897				1.24792	2.61163	0.204209
2.2283	0.356828	2.2761				1.86724	2.13652	2.11604				0.89316	2.43096	1.67258				1.25127	2.61959	0.204757
2.23326	0.357773	2.28116				1.86782	2.14577	2.1167				0.89365	2.43537	1.6735				1.25513	2.63724	0.205389
2.24144	0.357943	2.28952				1.87348	2.15326	2.12312				0.89735	2.44589	1.68043				1.25712	2.64435	0.205714
2.24807	0.360305	2.29629				1.87516	2.16382	2.12502				0.88399	2.45247	1.65541				1.26163	2.65789	0.206452
2.25522	0.36263	2.3036				1.8814	2.17168	2.13209				0.88624	2.46369	1.65963				1.26459	2.66654	0.206937
2.26043	0.362633	2.30892				1.88527	2.18008	2.13648				0.88914	2.47183	1.66506				1.26266	2.67453	0.206621
2.26578	0.366188	2.31438				1.89016	2.18943	2.14202				0.89429	2.48322	1.6747				1.26814	2.68842	0.207518
2.27189	0.365777	2.32062				1.89583	2.19395	2.14844				0.89767	2.48716	1.68103				1.26981	2.69401	0.207791
2.2784	0.367645	2.32727				1.90207	2.20242	2.15552				0.90025	2.49746	1.68586				1.2749	2.7063	0.208624
2.28226	0.368895	2.33122				1.90883	2.20591	2.16318				0.90153	2.50713	1.68826				1.28082	2.71908	0.209593
2.29102	0.370755	2.34016				1.91534	2.21503	2.17055				0.90363	2.51304	1.69219				1.28378	2.72679	0.210077
2.29939	0.372373	2.34871				1.92268	2.22383	2.17887				0.90669	2.52308	1.69792				1.29061	2.73742	0.211195
2.3066	0.372959	2.35608				1.92564	2.22987	2.18223				0.9091	2.53233	1.70243				1.2946	2.75114	0.211847
2.31459	0.376761	2.36424				1.93156	2.2402	2.18893				0.91329	2.54198	1.71028				1.29615	2.75704	0.212101
2.32231	0.375621	2.37212				1.9353	2.24536	2.19317				0.9149	2.54986	1.7133				1.3004	2.77126	0.212797
2.33126	0.376518	2.38127				1.94077	2.25346	2.19937				0.91377	2.55773	1.71118				1.30535	2.78296	0.213607
2.3386	0.379492	2.38876				1.94425	2.26303	2.20332				0.91651	2.56525	1.71631				1.31179	2.79513	0.21466
2.34537	0.379471	2.39568				1.95075	2.26603	2.21068				0.91667	2.57318	1.71661				1.31682	2.80868	0.215484
2.35193	0.380405	2.40238				1.95333	2.27393	2.21361				0.91908	2.57995	1.72112				1.31759	2.8206	0.21561
2.36076	0.38136	2.4114				1.95932	2.27996	2.22039				0.92359	2.58668	1.72957				1.32055	2.82697	0.216094
2.36906	0.384149	2.41988				1.96273	2.28799	2.22426				0.92729	2.59782	1.7365				1.32364	2.84228	0.2166
2.3755	0.385452	2.42646				1.96415	2.29257	2.22587				0.93003	2.60313	1.74163				1.32628	2.86031	0.217032
2.38355	0.38614	2.43468				1.96679	2.30219	2.22886				0.93437	2.61123	1.74976				1.32963	2.87274	0.21758
2.38928	0.387642	2.44053				1.97033	2.30434	2.23287				0.93727	2.61753	1.75519				1.32982	2.88205	0.217611
2.39669	0.387646	2.4481				1.97574	2.31468	2.239				0.94065	2.62548	1.76152				1.33272	2.89512	0.218085
2.40364	0.390445	2.4552				1.98128	2.31971	2.24528				0.9421	2.63572	1.76423				1.33536	2.90661	0.218517
2.4086	0.392973	2.46027				1.98527	2.32216	2.2498				0.94548	2.64515	1.77056				1.33678	2.91308	0.21875
2.41349	0.39338	2.46526				1.99087	2.33053	2.25615				0.94951	2.65007	1.77811				1.33974	2.92681	0.219234
2.41948	0.395426	2.47138				1.99499	2.33797	2.26082				0.95337	2.65778	1.78534				1.34174	2.94256	0.219561
2.42438	0.398025	2.47638				2.00059	2.35051	2.26716				0.95627	2.66547	1.79077				1.34264	2.95074	0.219709
2.43004	0.400103	2.48217				2.006	2.35379	2.27329				0.95949	2.67805	1.7968				1.34599	2.95404	0.220257
2.43597	0.39855	2.48822				2.01205	2.36151	2.28015				0.96287	2.68577	1.80313				1.35088	2.97127	0.221057
2.44202	0.401324	2.4944				2.01798	2.36625	2.28687				0.93759	2.69468	1.75579				1.35281	2.97843	0.221373
2.44833	0.402124	2.50085				2.02629	2.37451	2.29629				0.94033	2.70391	1.76092				1.35539	2.99607	0.221795
2.45618	0.402996	2.50887				2.03247	2.38308	2.30329				0.94242	2.71175	1.76483				1.36163	3.00154	0.222816
2.46179	0.40387	2.5146				2.03807	2.38708	2.30964				0.94661	2.72229	1.77268				1.36543	3.00898	0.223438
2.4681	0.405889	2.52104				2.04361	2.39357	2.31592				0.94468	2.72754	1.76906				1.37206	3.01879	0.224523
2.47499	0.408816	2.52808				2.04792	2.40366	2.3208				0.94741	2.73299	1.77418				1.3787	3.02686	0.22561
2.48052	0.409393	2.53373				2.05249	2.41076	2.32598				0.9479	2.74459	1.77509				1.38121	3.03074	0.22602
2.48703	0.410147	2.54038				2.05642	2.41762	2.33043				0.94983	2.75363	1.77871				1.38855	3.05232	0.227221
2.49353	0.411887	2.54702				2.06273	2.42345	2.33758				0.95305	2.76251	1.78474				1.39177	3.06238	0.227748
2.50132	0.412343	2.55497				2.06286	2.4272	2.33773				0.95514	2.77232	1.78865				1.39666	3.06869	0.228549
2.50892	0.415922	2.56274				2.06286	2.43621	2.33773				0.9582	2.77962	1.79438				1.3975	3.08958	0.228686
2.51678	0.415386	2.57077				2.06447	2.44653	2.33955				0.96222	2.788	1.80191				1.39859	3.09557	0.228864
2.52412	0.416982	2.57826				2.05958	2.45679	2.33401				0.96625	2.79665	1.80946				1.40439	3.10662	0.229813
2.53255	0.419161	2.58687				2.06177	2.46155	2.3365				0.96882	2.80408	1.81427				1.40838	3.11552	0.230466
2.5379	0.420395	2.59234				2.06428	2.47338	2.33934				0.97269	2.8143	1.82152				1.41302	3.1293	0.231226
2.54427	0.421832	2.59885				2.06866	2.48217	2.3443				0.97832	2.82217	1.83206				1.41295	3.14049	0.231214
2.55071	0.423379	2.60542				2.07091	2.48956	2.34685				0.98025	2.83289	1.83567				1.41508	3.15658	0.231563
2.55593	0.425211	2.61076				2.07529	2.49619	2.35182				0.98283	2.84264	1.84051				1.41753	3.15781	0.231964
2.56391	0.426863	2.61891				2.07941	2.50741	2.35649				0.98573	2.84812	1.84594				1.4239	3.16041	0.233006
2.57151	0.427879	2.62667				2.0825	2.5083	2.35999				0.98766	2.8585	1.84955				1.42892	3.18539	0.233828
2.57479	0.429748	2.63002				2.08817	2.52242	2.36641				0.99104	2.86752	1.85588				1.43369	3.19344	0.234608
2.5822	0.430577	2.63759				2.09358	2.52768	2.37254				0.99088	2.87952	1.85558				1.43981	3.20539	0.23561
2.58986	0.431549	2.64541				2.09737	2.5317	2.37684				0.98541	2.88632	1.84534				1.44502	3.21718	0.236462
2.59675	0.433601	2.65245				2.09989	2.54002	2.37969				0.9875	2.89436	1.84925				1.44882	3.22881	0.237084
2.60384	0.434553	2.65969				2.10298	2.5449	2.3832				0.98798	2.9016	1.85015				1.45326	3.2375	0.237811
2.6057	0.435264	2.66159				2.10645	2.55388	2.38713				0.99233	2.91518	1.8583				1.45623	3.25501	0.238297
2.61375	0.436931	2.66982				2.10916	2.56143	2.3902				0.99555	2.92065	1.86433				1.46324	3.25535	0.239444
2.61961	0.438921	2.6758				2.11444	2.56034	2.39618				1.00022	2.93168	1.87307				1.46601	3.27119	0.239897
2.62779	0.439464	2.68416				2.11978	2.5754	2.40223				1.0015	2.9419	1.87547				1.47194	3.28669	0.240867
2.63268	0.441729	2.68915				2.12371	2.58514	2.40669				1.00521	2.94807	1.88242				1.47451	3.29281	0.241288
2.63925	0.442682	2.69586				2.12661	2.58247	2.40997				1.0073	2.95875	1.88633				1.47657	3.30047	0.241625
2.64524	0.44494	2.70198				2.12963	2.59308	2.4134				1.00859	2.9674	1.88875				1.48211	3.31231	0.242532
2.65187	0.445581	2.70875				2.12989	2.60592	2.41369				1.00698	2.97522	1.88573				1.48436	3.32445	0.2429
2.65838	0.446791	2.7154				2.13369	2.61457	2.418				1.00778	2.98296	1.88723				1.48733	3.33954	0.243386
2.66359	0.448381	2.72073				2.13807	2.61582	2.42296				1.00939	2.99325	1.89024				1.49145	3.34695	0.24406
2.66984	0.450057	2.72711				2.14174	2.62637	2.42712				1.011	3.00144	1.89326				1.49435	3.36053	0.244534
2.67286	0.450556	2.73019				2.14451	2.633	2.43026				1.00504	3.00867	1.8821				1.49866	3.36874	0.24524
2.68066	0.452304	2.73816				2.15056	2.63867	2.43712				0.99587	3.02041	1.86493				1.50091	3.39365	0.245608
2.68684	0.453062	2.74447				2.15443	2.64528	2.4415				0.99764	3.02566	1.86824				1.50362	3.39588	0.246051
2.69321	0.454367	2.75098				2.15816	2.65285	2.44573				0.99957	3.0336	1.87185				1.5078	3.41124	0.246735
2.69991	0.455675	2.75782				2.15971	2.6594	2.44749				1.00376	3.04101	1.8797				1.5098	3.41657	0.247063
2.70564	0.457276	2.76368				2.16318	2.66609	2.45142				1.00553	3.05199	1.88301				1.51083	3.43113	0.247231
2.71124	0.459234	2.7694				2.16827	2.66008	2.45719				1.00537	3.05848	1.88272				1.51083	3.43402	0.247231
2.71736	0.461877	2.77565				2.17316	2.67947	2.46273				1.00231	3.06735	1.87699				1.51353	3.45003	0.247673
2.72283	0.461313	2.78124				2.17522	2.67405	2.46506				1.00521	3.07606	1.88242				1.51617	3.46565	0.248105
2.72863	0.461322	2.78716				2.17703	2.68807	2.46711				1.00504	3.08112	1.8821				1.51553	3.4711	0.248
2.73429	0.464377	2.79294				2.17973	2.69929	2.47017				1.00601	3.09332	1.88391				1.51946	3.47977	0.248643
2.73887	0.464853	2.79762				2.18089	2.70604	2.47149				1.00746	3.10237	1.88663				1.5221	3.48656	0.249075
2.74537	0.46691	2.80426				2.18327	2.71103	2.47418				1.01084	3.10517	1.89296				1.52049	3.49915	0.248812
2.75168	0.467479	2.8107				2.18559	2.72157	2.47681				1.01293	3.11562	1.89687				1.525	3.51037	0.24955
2.75793	0.468664	2.81709				2.1919	2.73397	2.48396				1.01519	3.12505	1.9011				1.52191	3.51871	0.249044
2.7661	0.471407	2.82543				2.19544	2.73968	2.48798				1.01744	3.13125	1.90532				1.51662	3.52591	0.248179
2.77196	0.471834	2.83142				2.1995	2.74445	2.49258				1.01873	3.13987	1.90773				1.52281	3.52908	0.249192
2.77866	0.473904	2.83826				2.20626	2.7525	2.50024				1.02211	3.1498	1.91406				1.52455	3.53341	0.249476
2.78265	0.474883	2.84234				2.21244	2.75914	2.50724				1.02678	3.15683	1.92281				1.5286	3.54386	0.250139
2.78903	0.476499	2.84886				2.2156	2.76788	2.51082				1.03032	3.1624	1.92944				1.53234	3.55487	0.250751
2.79373	0.477978	2.85366				2.21972	2.7758	2.51549				1.03161	3.17152	1.93185				1.53659	3.56387	0.251447
2.79875	0.478477	2.85878				2.22442	2.78209	2.52082				1.03306	3.17767	1.93457				1.54071	3.5716	0.252121
2.8059	0.481036	2.86609				2.22809	2.79078	2.52498				1.03209	3.18965	1.93275				1.54045	3.58385	0.252078
2.81247	0.483911	2.8728				2.23215	2.80025	2.52958				1.03644	3.19491	1.9409				1.54032	3.5958	0.252057
2.82097	0.484543	2.88148				2.23421	2.8056	2.53191				1.03837	3.20315	1.94451				1.50722	3.60663	0.24664
2.82753	0.484805	2.88818				2.23614	2.81698	2.5341				1.03998	3.21363	1.94753				1.47638	3.61585	0.241594
2.83597	0.485555	2.8968				2.23781	2.82097	2.53599				1.04287	3.21634	1.95294				1.48121	3.64065	0.242384
2.84176	0.489933	2.90272				2.24213	2.82655	2.54089				1.04529	3.22734	1.95747				1.47464	3.64386	0.241309
2.8475	0.493113	2.90858				2.24348	2.83638	2.54242				1.04787	3.23381	1.9623				1.47606	3.65246	0.241541
2.85323	0.492825	2.91443				2.24419	2.84726	2.54322				1.04964	3.24092	1.96562				1.47805	3.66473	0.241867
2.85915	0.493013	2.92048				2.2449	2.85635	2.54403				1.05302	3.24966	1.97195				1.48565	3.67125	0.243111
2.86507	0.493714	2.92653				2.244	2.8651	2.54301				1.05414	3.25677	1.97404				1.48997	3.67275	0.243818
2.87177	0.495429	2.93337				2.24593	2.88069	2.54519				1.05608	3.26612	1.97768				1.49802	3.69346	0.245135
2.87782	0.495924	2.93955				2.24734	2.88264	2.54679				1.06042	3.27637	1.98581				1.50259	3.69662	0.245883
2.8842	0.497645	2.94607				2.24998	2.89739	2.54978				1.06235	3.28443	1.98942				1.50832	3.70973	0.24682
2.88884	0.499636	2.95081				2.25224	2.90369	2.55234				1.06493	3.29408	1.99425				1.51263	3.71845	0.247526
2.89309	0.501025	2.95515				2.25571	2.91323	2.55628				1.06606	3.29812	1.99637				1.51669	3.72398	0.24819
2.90068	0.502833	2.9629				2.25597	2.91926	2.55657				1.0667	3.31504	1.99757				1.52075	3.73394	0.248855
2.90699	0.50288	2.96935				2.24985	2.93635	2.54964				1.06767	3.31759	1.99938				1.52519	3.74736	0.249581
2.91182	0.505427	2.97428				2.25224	2.94811	2.55234				1.06879	3.32686	2.00148				1.52783	3.76308	0.250013
2.91717	0.504762	2.97974				2.25353	2.95918	2.55381				1.06863	3.33502	2.00118				1.53208	3.76962	0.250709
2.92264	0.508008	2.98533				2.25539	2.96606	2.55591				1.06815	3.33825	2.00028				1.53626	3.77477	0.251393
2.92773	0.508661	2.99053				2.26093	2.97348	2.56219				1.06911	3.35135	2.00208				1.54251	3.79136	0.252415
2.93623	0.509452	2.99921				2.26351	2.98503	2.56512				1.06863	3.36235	2.00118				1.54618	3.79745	0.253016
2.94157	0.51143	3.00467				2.26647	2.99179	2.56847				1.0696	3.37159	2.003				1.55256	3.8066	0.25406
2.94614	0.511822	3.00934				2.26544	3.00293	2.5673				1.06992	3.37814	2.0036				1.55674	3.81249	0.254744
2.95233	0.513743	3.01566				2.26808	3.0119	2.5703				1.07185	3.38793	2.00721				1.55919	3.82502	0.255145
2.95709	0.515331	3.02052				2.26904	3.01792	2.57138				1.07427	3.39506	2.01174				1.55874	3.84057	0.255071
2.96276	0.520012	3.02631				2.2711	3.02956	2.57372				1.07604	3.40781	2.01506				1.56312	3.84402	0.255788
2.96714	0.51783	3.03079				2.27239	3.0409	2.57518				1.07942	3.41429	2.02139				1.56576	3.85808	0.25622
2.97319	0.519425	3.03697				2.27671	3.04975	2.58008				1.07926	3.42051	2.02109				1.56466	3.86726	0.25604
2.98059	0.517848	3.04453				2.27761	3.05327	2.5811				1.08054	3.43639	2.02348				1.56511	3.88275	0.256114
2.98896	0.525902	3.05307				2.27902	3.05959	2.58269				1.08312	3.44537	2.02831				1.56756	3.89068	0.256514
2.99566	0.524333	3.05992				2.27877	3.07431	2.58241				1.08135	3.45475	2.025				1.57039	3.91012	0.256978
3.00339	0.525421	3.06781				2.28308	3.08771	2.58729				1.07539	3.45891	2.01384				1.57355	3.91666	0.257495
3.01086	0.527949	3.07544				2.28553	3.0923	2.59007				1.07523	3.47082	2.01354				1.57805	3.9228	0.258231
3.01588	0.528983	3.08057				2.28733	3.1038	2.59211				1.07362	3.48247	2.01052				1.58063	3.93805	0.258653
3.02438	0.531155	3.08925				2.2883	3.10599	2.59321				1.07314	3.48678	2.00963				1.58456	3.95105	0.259296
3.02882	0.53206	3.09379				2.29165	3.10959	2.59701				1.07523	3.49805	2.01354				1.58681	3.96074	0.259665
3.03455	0.531893	3.09964				2.29667	3.123	2.60269				1.07668	3.50709	2.01625				1.58919	3.96919	0.260054
3.03983	0.535723	3.10504				2.29969	3.1306	2.60612				1.07555	3.51706	2.01414				1.59402	3.98054	0.260844
3.04647	0.538665	3.11182				2.30401	3.14058	2.61101				1.07523	3.5271	2.01354				1.59505	3.98575	0.261013
3.05143	0.536585	3.11688				2.3062	3.1426	2.61349				1.0213	3.53401	1.91255				1.59789	3.99171	0.261478
3.05851	0.541295	3.12412				2.31032	3.15154	2.61816				0.96271	3.5426	1.80283				1.59827	4.00602	0.26154
3.06327	0.54176	3.12898				2.31174	3.16068	2.61977				0.96319	3.55393	1.80373				1.60323	4.0187	0.262351
3.06842	0.540886	3.13424				2.31586	3.1694	2.62444				0.96287	3.55572	1.80313				1.60555	4.03328	0.262731
3.07235	0.542462	3.13825				2.31921	3.17619	2.62824				0.96174	3.57083	1.80101				1.60916	4.03863	0.263322
3.07725	0.543022	3.14326				2.32185	3.18438	2.63123				0.96367	3.58166	1.80463				1.61263	4.04628	0.26389
3.08156	0.545949	3.14766				2.32597	3.19272	2.6359				0.9656	3.58916	1.80824				1.61656	4.05489	0.264533
3.08691	0.548716	3.15313				2.32957	3.19919	2.63998				0.96609	3.59219	1.80916				1.61579	4.07005	0.264407
3.09199	0.549918	3.15831				2.33311	3.20681	2.64399				0.96705	3.60847	1.81096				1.61637	4.08201	0.264502
3.09637	0.552422	3.16279				2.33653	3.21925	2.64787				0.96786	3.61241	1.81247				1.62023	4.09441	0.265133
3.10326	0.551987	3.16983				2.33852	3.22187	2.65012				0.97027	3.62612	1.81699				1.62371	4.09745	0.265703
3.10828	0.553171	3.17495				2.34033	3.23529	2.65217				0.97349	3.63086	1.82301				1.62583	4.10991	0.26605
3.11414	0.553827	3.18094				2.34219	3.24215	2.65428				0.97398	3.63857	1.82393				1.62268	4.12449	0.265534
3.1211	0.5603	3.18805				2.34651	3.2447	2.65918				0.97816	3.64374	1.83176				1.62796	4.13047	0.266398
3.12586	0.557802	3.19291				2.34902	3.25606	2.66202				0.97993	3.65056	1.83507				1.62822	4.14179	0.266441
3.13082	0.561652	3.19798				2.3532	3.26535	2.66676				0.98235	3.664	1.83961				1.63137	4.14958	0.266956
3.13893	0.560288	3.20626				2.35469	3.26908	2.66845				0.98557	3.67081	1.84564				1.63427	4.16312	0.267431
3.14544	0.563238	3.21291				2.35456	3.27698	2.6683				0.98798	3.68039	1.85015				1.63607	4.17436	0.267725
3.15149	0.568817	3.21909				2.35617	3.29253	2.67012				0.98879	3.68748	1.85167				1.63833	4.17971	0.268095
3.15806	0.567768	3.2258				2.3572	3.29026	2.67129				0.99152	3.69294	1.85678				1.64219	4.19378	0.268727
3.1636	0.569496	3.23146				2.36093	3.30033	2.67552				0.99104	3.70345	1.85588				1.64631	4.20026	0.269401
3.16797	0.571413	3.23592				2.36261	3.30822	2.67742				0.99329	3.71486	1.86009				1.64934	4.2125	0.269897
3.17435	0.570494	3.24244				2.3666	3.31146	2.68194				0.99394	3.72007	1.86131				1.65384	4.22889	0.270633
3.18015	0.573279	3.24837				2.36943	3.32313	2.68515				0.99362	3.72758	1.86071				1.65803	4.23973	0.271319
3.18684	0.577855	3.2552				2.37085	3.33909	2.68676				0.99458	3.73394	1.86251				1.66241	4.24294	0.272036
3.19019	0.577951	3.25862				2.37226	3.33674	2.68836				0.99522	3.74401	1.86371				1.66383	4.25601	0.272268
3.19618	0.579242	3.26474				2.37793	3.35564	2.69478				0.99732	3.75253	1.86764				1.6637	4.26995	0.272247
3.20281	0.579798	3.27151				2.38199	3.36259	2.69938				0.99909	3.76102	1.87096				1.66833	4.27444	0.273004
3.20816	0.580277	3.27698				2.38534	3.37517	2.70318				1.0007	3.76842	1.87397				1.67142	4.27806	0.27351
3.21286	0.582996	3.28178				2.38881	3.37965	2.70711				1.00343	3.77552	1.87908				1.67374	4.28964	0.27389
3.21904	0.5848	3.28809				2.3912	3.38071	2.70982				1.00424	3.7861	1.8806				1.67715	4.31	0.274448
3.22503	0.586181	3.29421				2.39293	3.39117	2.71178				1.00231	3.79241	1.87699				1.68037	4.32157	0.274975
3.23237	0.588669	3.30171				2.39487	3.39412	2.71398				1.00134	3.80205	1.87517				1.68179	4.33224	0.275207
3.23881	0.589433	3.30828				2.39693	3.4032	2.71631				1.00118	3.80808	1.87487				1.68482	4.34341	0.275703
3.24525	0.590821	3.31486				2.39931	3.41313	2.71901				1.00247	3.81806	1.87728				1.68636	4.36257	0.275955
3.25072	0.592566	3.32045				2.40176	3.42068	2.72179				0.99168	3.82506	1.85708				1.69035	4.37212	0.276608
3.25645	0.594454	3.3263				2.40343	3.42736	2.72368				0.96255	3.83352	1.80253				1.69035	4.3799	0.276608
3.2616	0.596328	3.33156				2.40807	3.43781	2.72894				0.96255	3.84161	1.80253				1.69242	4.39361	0.276946
3.26862	0.596533	3.33873				2.41	3.44614	2.73113				0.96464	3.84927	1.80644				1.69383	4.416	0.277177
3.27429	0.599135	3.34453				2.41328	3.45279	2.73484				0.96689	3.85668	1.81066				1.69583	4.41226	0.277505
3.28143	0.59982	3.35182				2.41431	3.46202	2.73601				0.96866	3.86609	1.81397				1.69712	4.42669	0.277716
3.28819	0.602323	3.35872				2.41708	3.46737	2.73915				0.96544	3.87266	1.80794				1.69744	4.42826	0.277768
3.29586	0.604152	3.36656				2.41785	3.47578	2.74002				0.96126	3.88282	1.80011				1.69969	4.44985	0.278136
3.30185	0.604655	3.37268				2.41901	3.48415	2.74134				0.96383	3.89094	1.80493				1.70201	4.45877	0.278516
3.3068	0.606525	3.37773				2.42404	3.487	2.74704				0.96705	3.89688	1.81096				1.70291	4.47996	0.278663
3.31157	0.608294	3.3826				2.42751	3.49605	2.75097				0.96544	3.90751	1.80794				1.70497	4.49081	0.279
3.31569	0.610215	3.38681				2.43099	3.50319	2.75491				0.96432	3.91651	1.80584				1.70401	4.49211	0.278843
3.31988	0.611195	3.39109				2.43234	3.51164	2.75644				0.96142	3.92036	1.80041				1.70439	4.51346	0.278905
3.32644	0.613791	3.39779				2.43518	3.51902	2.75966				0.96351	3.93122	1.80433				1.70684	4.54704	0.279306
3.33102	0.615161	3.40247				2.43691	3.52689	2.76162				0.96657	3.94088	1.81006				1.70871	4.55136	0.279612
3.33758	0.616908	3.40917				2.43859	3.53108	2.76353				0.9677	3.95049	1.81217				1.71379	4.56525	0.280443
3.34151	0.61767	3.41319				2.44046	3.53804	2.76564				0.97043	3.96023	1.81728				1.7136	4.58455	0.280412
3.34718	0.621234	3.41898				2.44361	3.54741	2.76921				0.97285	3.9666	1.82182				1.71424	4.58714	0.280517
3.34859	0.621212	3.42042				2.44451	3.556	2.77023				0.97687	3.97675	1.82934				1.71727	4.60308	0.281013
3.354	0.623847	3.42594				2.44696	3.55976	2.77301				0.97736	3.98416	1.83026				1.7194	4.61214	0.281361
3.35703	0.625479	3.42904				2.44947	3.57119	2.77586				0.97897	3.99517	1.83328				1.71798	4.61753	0.281129
3.36392	0.626537	3.43608				2.45263	3.57036	2.77944				0.97655	4.00398	1.82875				1.72294	4.63007	0.281941
3.36914	0.630303	3.44141				2.45533	3.57162	2.7825				0.97752	4.01219	1.83056				1.72545	4.64097	0.282351
3.375	0.629524	3.4474				2.45894	3.59425	2.78659				0.9772	4.02013	1.82996				1.72841	4.64654	0.282836
3.3806	0.632605	3.45312				2.46132	3.60152	2.78928				0.97961	4.03327	1.83448				1.72996	4.64859	0.28309
3.38646	0.633353	3.4591				2.46319	3.61123	2.7914				0.97897	4.04013	1.83328				1.73118	4.66498	0.283289
3.39309	0.635237	3.46587				2.46499	3.61639	2.79344				0.98074	4.04845	1.83659				1.73182	4.68407	0.283394
3.39895	0.63674	3.47186				2.46441	3.62588	2.79279				0.98009	4.05874	1.83537				1.73414	4.69576	0.283774
3.40642	0.638946	3.47949				2.46428	3.63583	2.79264				0.98235	4.06485	1.83961				1.73562	4.7069	0.284016
3.41305	0.641201	3.48626				2.46776	3.64763	2.79658				0.98589	4.07597	1.84624				1.73556	4.72202	0.284006
3.41904	0.643285	3.49238				2.46847	3.65174	2.79739				0.98798	4.08602	1.85015				1.73807	4.73075	0.284417
3.42207	0.643711	3.49547				2.46969	3.6556	2.79877				0.98927	4.09401	1.85257				1.73768	4.74437	0.284353
3.42863	0.646657	3.50218				2.47375	3.66942	2.80337				0.99265	4.10487	1.8589				1.73878	4.75311	0.284533
3.43424	0.646775	3.50791				2.4742	3.67584	2.80388				0.99458	4.11435	1.86251				1.73813	4.76653	0.284426
3.43816	0.648061	3.51191				2.47529	3.68947	2.80512				0.99796	4.12415	1.86884				1.74084	4.77049	0.28487
3.44338	0.651317	3.51724				2.4769	3.6987	2.80694				0.99828	4.1306	1.86944				1.74238	4.78117	0.285122
3.44847	0.651621	3.52244				2.47896	3.69782	2.80927				0.99716	4.13892	1.86734				1.74361	4.79453	0.285323
3.45297	0.652351	3.52704				2.4827	3.71411	2.81351				0.99683	4.14683	1.86672				1.74766	4.81022	0.285986
3.45832	0.65528	3.5325				2.48469	3.71778	2.81577				0.99861	4.15314	1.87006				1.74515	4.80799	0.285575
3.46379	0.657693	3.53809				2.48669	3.72698	2.81803				0.99877	4.16459	1.87036				1.74599	4.8214	0.285713
3.46753	0.659796	3.54191				2.48733	3.72378	2.81876				0.99844	4.17406	1.86974				1.7485	4.83205	0.286123
3.47319	0.662031	3.54769				2.48695	3.73785	2.81833				1.0015	4.17954	1.87547				1.74786	4.84356	0.286019
3.47783	0.662359	3.55243				2.4865	3.74872	2.81782				0.88817	4.18903	1.66324				1.75153	4.84829	0.286619
3.48189	0.664742	3.55658				2.48688	3.75582	2.81825				0.88576	4.20009	1.65873				1.75314	4.85644	0.286883
3.48581	0.665744	3.56058				2.49171	3.76353	2.82372				0.88914	4.20668	1.66506				1.75462	4.87429	0.287125
3.49064	0.666766	3.56552				2.49596	3.76549	2.82854				0.89171	4.21683	1.66987				1.75211	4.88052	0.286714
3.49528	0.669473	3.57026				2.49738	3.78008	2.83015				0.89542	4.2243	1.67682				1.75249	4.88776	0.286776
3.50127	0.671355	3.57637				2.50066	3.78372	2.83387				0.89687	4.23298	1.67953				1.75629	4.9033	0.287398
3.50764	0.673264	3.58288				2.50156	3.79388	2.83489				0.89542	4.23837	1.67682				1.75752	4.91961	0.287599
3.51164	0.676736	3.58697				2.5035	3.79856	2.83708				0.90009	4.25026	1.68556				1.76022	4.92958	0.288041
3.51209	0.677063	3.58743				2.50292	3.80024	2.83643				0.90266	4.25536	1.69037				1.76151	4.94347	0.288252
3.51801	0.677932	3.59347				2.50523	3.81149	2.83904				0.90491	4.26584	1.69459				1.76486	4.95605	0.288801
3.52039	0.678943	3.5959				2.50659	3.82043	2.84059				0.90781	4.2741	1.70002				1.76421	4.96733	0.288694
3.52651	0.681527	3.60216				2.50845	3.82979	2.84269				0.90781	4.26979	1.70002				1.76724	4.99127	0.28919
3.53031	0.684417	3.60604				2.5109	3.82953	2.84547				0.90846	4.2843	1.70124				1.76634	5.00089	0.289043
3.53778	0.685676	3.61367				2.51219	3.83924	2.84693				0.91071	4.29012	1.70545				1.76981	5.01649	0.289611
3.54448	0.687555	3.62051				2.50948	3.84908	2.84386				0.91441	4.30036	1.71238				1.76775	5.02471	0.289273
3.54918	0.688866	3.62531				2.51045	3.85931	2.84496				0.91973	4.31329	1.72234				1.76943	5.0348	0.289548
3.55562	0.690185	3.63189				2.50787	3.87772	2.84204				0.92166	4.32291	1.72596				1.76486	5.04998	0.288801
3.56128	0.693121	3.63767				2.50775	3.87329	2.8419				0.92278	4.32732	1.72805				1.73749	5.05359	0.284322
3.56585	0.696653	3.64234				2.50981	3.88775	2.84424				0.92375	4.33607	1.72987				1.7353	5.06492	0.283963
3.57223	0.697292	3.64886				2.51212	3.88947	2.84685				0.92343	4.34782	1.72927				1.73762	5.07386	0.284343
3.57944	0.698964	3.65622				2.51431	3.89433	2.84933				0.92552	4.35219	1.73318				1.738	5.08261	0.284405
3.5871	0.700877	3.66404				2.51541	3.91097	2.85058				0.92455	4.36187	1.73137				1.72674	5.09518	0.282563
3.59238	0.70093	3.66944				2.51708	3.91294	2.85247				0.92665	4.36843	1.7353				1.7241	5.1043	0.282131
3.5994	0.703031	3.67661				2.51605	3.92795	2.85131				0.92713	4.37751	1.7362				1.72397	5.11202	0.282109
3.60513	0.705069	3.68246				2.51747	3.94585	2.85292				0.92842	4.38504	1.73861				1.72223	5.12583	0.281825
3.61093	0.705718	3.68839				2.51766	3.95372	2.85313				0.92649	4.39351	1.735				1.72133	5.13641	0.281677
3.61544	0.707745	3.69299				2.51721	3.95999	2.85262				0.92101	4.40319	1.72474				1.72249	5.13854	0.281867
3.62059	0.708533	3.69825				2.51869	3.97213	2.8543				0.90797	4.4105	1.70032				1.72661	5.1523	0.282541
3.62471	0.711589	3.70246				2.51979	3.97984	2.85554				0.82491	4.42002	1.54478				1.72957	5.16539	0.283026
3.63018	0.711769	3.70805				2.52153	3.98917	2.85752				0.82475	4.42858	1.54448				1.73337	5.1643	0.283648
3.63643	0.714826	3.71443				2.52326	3.99647	2.85948				0.71995	4.43334	1.34822				1.73543	5.18071	0.283985
3.6428	0.715736	3.72094				2.52384	4.00746	2.86013				0.71979	4.43973	1.34792				1.73775	5.18894	0.284364
3.64731	0.720503	3.72555				2.52777	4.00815	2.86459				0.72075	4.45097	1.34972				1.74258	5.20153	0.285155
3.65195	0.719971	3.73029				2.5288	4.02371	2.86576				0.72043	4.46199	1.34912				1.7467	5.20036	0.285829
3.65858	0.7202	3.73706				2.53048	4.02749	2.86766				0.72075	4.4704	1.34972				1.74747	5.21196	0.285955
3.66212	0.723029	3.74067				2.53118	4.03823	2.86845				0.72075	4.47911	1.34972				1.7371	5.22896	0.284258
3.66875	0.72587	3.74745				2.53344	4.04413	2.87101				0.72091	4.48691	1.35002				1.74045	5.24732	0.284806
3.67236	0.726787	3.75113				2.53518	4.04993	2.87299				0.72301	4.49842	1.35395				1.74438	5.25949	0.285449
3.67802	0.727929	3.75692				2.53627	4.06211	2.87422				0.72365	4.50278	1.35515				1.74863	5.27088	0.286145
3.68388	0.728762	3.7629				2.5391	4.06234	2.87743				0.72269	4.51445	1.35335				1.75011	5.28231	0.286387
3.68923	0.732905	3.76837				2.5402	4.07097	2.87867				0.72413	4.51825	1.35605				1.75352	5.2889	0.286945
3.69515	0.73418	3.77441				2.54226	4.07842	2.88101				0.72558	4.53049	1.35876				1.75468	5.2993	0.287135
3.7005	0.73722	3.77988				2.54619	4.09084	2.88546				0.72671	4.5418	1.36088				1.75706	5.30613	0.287524
3.707	0.738722	3.78652				2.54709	4.09958	2.88648				0.72655	4.55245	1.36058				1.76125	5.31896	0.28821
3.74171	0.739424	3.82197				2.54844	4.10526	2.88801				0.72607	4.55517	1.35968				1.76202	5.32539	0.288336
3.74654	0.741739	3.82691				2.54999	4.11385	2.88977				0.71415	4.56903	1.33736				1.76717	5.33469	0.289179
3.74815	0.744686	3.82855				2.55192	4.11937	2.89196				0.71383	4.57536	1.33676				1.77136	5.34933	0.289864
3.75217	0.744528	3.83266				2.55739	4.13043	2.89816				0.71512	4.58637	1.33918				1.77303	5.36068	0.290137
3.75571	0.747648	3.83627				2.55997	4.13746	2.90108				0.71625	4.59433	1.34129				1.77651	5.37588	0.290707
3.76296	0.750538	3.84368				2.56216	4.1444	2.90356				0.71914	4.60175	1.3467				1.77516	5.37728	0.290486
3.76811	0.750991	3.84894				2.5655	4.15397	2.90735				0.72075	4.60978	1.34972				1.77303	5.39884	0.290137
3.7739	0.753445	3.85485				2.56615	4.16245	2.90808				0.72108	4.61386	1.35034				1.77361	5.4039	0.290232
3.78163	0.751676	3.86275				2.56995	4.17064	2.91239				0.72301	4.62027	1.35395				1.77709	5.41834	0.290802
3.78469	0.762191	3.86587				2.57207	4.17775	2.91479				0.72413	4.63764	1.35605				1.77986	5.42437	0.291255
3.79129	0.757593	3.87261				2.57349	4.18983	2.9164				0.72655	4.64944	1.36058				1.78153	5.43937	0.291528
3.79741	0.761419	3.87887				2.57613	4.1972	2.91939				0.72735	4.65786	1.36208				1.78269	5.4488	0.291718
3.8053	0.762379	3.88693				2.57471	4.20201	2.91778				0.72896	4.66544	1.36509				1.78308	5.46528	0.291782
3.81286	0.764865	3.89465				2.57394	4.21252	2.91691				0.72977	4.67592	1.36661				1.78553	5.4749	0.292183
3.81801	0.767321	3.89991				2.57684	4.21271	2.9202				0.73073	4.68547	1.36841				1.78623	5.48386	0.292297
3.82445	0.769871	3.90649				2.57819	4.22143	2.92173				0.73202	4.69081	1.37082				1.78752	5.49936	0.292509
3.83009	0.769696	3.91225				2.58051	4.22822	2.92436				0.73267	4.70017	1.37204				1.79003	5.49778	0.292919
3.83636	0.771466	3.91865				2.57993	4.2347	2.9237				0.73202	4.71072	1.37082				1.791	5.51561	0.293078
3.842	0.773839	3.92441				2.58006	4.23958	2.92385				0.73283	4.71907	1.37234				1.79229	5.52527	0.293289
3.85101	0.774366	3.93362				2.5816	4.24945	2.92559				0.73251	4.72506	1.37174				1.79441	5.53164	0.293636
3.85439	0.777736	3.93707				2.58199	4.26084	2.92603				0.73556	4.73286	1.37745				1.79428	5.55482	0.293615
3.86099	0.780016	3.94381				2.57774	4.27044	2.92122				0.73492	4.73702	1.37625				1.79184	5.56737	0.293216
3.86454	0.781019	3.94744				2.57748	4.27879	2.92092				0.73251	4.75184	1.37174				1.7919	5.57536	0.293225
3.87194	0.783178	3.95499				2.57838	4.28848	2.92194				0.7309	4.7584	1.36873				1.793	5.58424	0.293405
3.87516	0.784998	3.95828				2.57768	4.29404	2.92115				0.72269	4.76775	1.35335				1.79879	5.59926	0.294353
3.88096	0.786517	3.96421				2.578	4.29837	2.92151				0.7214	4.77438	1.35094				1.79969	5.60501	0.2945
3.88241	0.787554	3.96569				2.57845	4.30708	2.92202				0.72478	4.78161	1.35727				1.80278	5.615	0.295006
3.89062	0.789572	3.97408				2.57974	4.31265	2.92348				0.72446	4.79347	1.35667				1.80278	5.62214	0.295006
3.89689	0.792668	3.98048				2.58141	4.32309	2.92538				0.7259	4.80155	1.35936				1.80472	5.63565	0.295323
3.90365	0.79416	3.98739				2.58077	4.3323	2.92465				0.72896	4.8096	1.36509				1.8051	5.64244	0.295385
3.90897	0.794361	3.99282				2.58231	4.33355	2.9264				0.73138	4.81627	1.36963				1.806	5.65178	0.295533
3.91476	0.796861	3.99873				2.58469	4.34292	2.92909				0.73057	4.82685	1.36811				1.81038	5.65857	0.296249
3.91879	0.799828	4.00285				2.58611	4.35007	2.9307				0.73106	4.83357	1.36903				1.81206	5.66598	0.296524
3.9241	0.800741	4.00827				2.58888	4.35702	2.93384				0.73202	4.84029	1.37082				1.81573	5.68233	0.297125
3.93102	0.802151	4.01534				2.58978	4.36676	2.93486				0.73251	4.84931	1.37174				1.81811	5.6878	0.297514
3.93794	0.804614	4.02241				2.58881	4.37405	2.93376				0.73202	4.85962	1.37082				1.81682	5.70116	0.297303
3.94664	0.805747	4.0313				2.59023	4.382	2.93537				0.73186	4.86668	1.37052				1.82056	5.71198	0.297915
3.95114	0.808949	4.03589				2.58985	4.38973	2.93494				0.73299	4.8762	1.37264				1.82281	5.72005	0.298283
3.95823	0.810279	4.04314				2.59088	4.39941	2.93611				0.72381	4.88664	1.35545				1.82416	5.7277	0.298504
3.96193	0.812845	4.04692				2.59274	4.40082	2.93822				0.72172	4.88872	1.35154				1.82596	5.74142	0.298799
3.97046	0.817632	4.05563				2.59641	4.41599	2.94237				0.7222	4.90285	1.35243				1.82448	5.75151	0.298557
3.97722	0.816283	4.06253				2.59525	4.42126	2.94106				0.72397	4.90972	1.35575				1.82397	5.76408	0.298473
3.98382	0.819672	4.06927				2.59661	4.42805	2.9426				0.72333	4.91717	1.35455				1.82648	5.76402	0.298884
3.99074	0.821665	4.07634				2.59467	4.43805	2.9404				0.72558	4.92422	1.35876				1.82996	5.77419	0.299453
3.99735	0.821294	4.08309				2.59661	4.44255	2.9426				0.72719	4.92931	1.36178				1.83202	5.78569	0.299791
3.99992	0.82345	4.08572				2.59545	4.4536	2.94129				0.72912	4.94036	1.36539				1.8326	5.79317	0.299885
4.00346	0.827465	4.08934				2.59532	4.46658	2.94114				0.72848	4.95069	1.36419				1.83434	5.80185	0.30017
4.00813	0.828665	4.09411				2.59558	4.46996	2.94143				0.73122	4.9565	1.36933				1.83588	5.80376	0.300422
4.01473	0.836054	4.10085				2.59551	4.47906	2.94135				0.73041	4.96383	1.36781				1.83974	5.8193	0.301054
4.01843	0.83506	4.10463				2.59828	4.48991	2.94449				0.72333	4.9725	1.35455				1.83826	5.85145	0.300812
4.02455	0.835535	4.11088				2.59892	4.49729	2.94522				0.72252	4.97747	1.35303				1.83723	5.86126	0.300643
4.02954	0.83505	4.11598				2.59995	4.5051	2.94639				0.7259	4.98902	1.35936				1.83865	5.86671	0.300875
4.0355	0.833161	4.12206				2.60227	4.50824	2.94902				0.72751	4.99802	1.36238				1.84039	5.87551	0.30116
4.04065	0.834618	4.12732				2.60272	4.51911	2.94953				0.73041	5.00398	1.36781				1.82532	5.88549	0.298694
4.04322	0.848076	4.12995				2.60536	4.52702	2.95252				0.73025	5.01133	1.36751				1.64934	5.82732	0.269897
4.04548	0.849351	4.13226				2.6053	4.5389	2.95245				0.72912	5.02179	1.36539				1.64631	5.83312	0.269401
4.04548	0.846583	4.13226				2.60878	4.54524	2.95639				0.73025	5.03046	1.36751				1.64876	5.84348	0.269802
4.04773	0.850607	4.13456				2.60627	4.5569	2.95355				0.72945	5.04017	1.36601				1.65249	5.84835	0.270412
4.05031	0.850824	4.13719				2.60762	4.56883	2.95508				0.73251	5.04042	1.37174				1.65442	5.86787	0.270728
4.05707	0.853605	4.1441				2.61019	4.57765	2.95799				0.73379	5.06696	1.37414				1.65784	5.872	0.271288
4.06238	0.853952	4.14952				2.61419	4.58769	2.96252				0.7354	5.06757	1.37715				1.65835	5.88206	0.271371
4.06834	0.858324	4.15561				2.61515	4.59306	2.96361				0.73717	5.07624	1.38047				1.66357	5.89691	0.272225
4.07333	0.857593	4.1607				2.6176	4.60259	2.96639				0.73766	5.0871	1.38139				1.6635	5.90207	0.272214
4.07558	0.860754	4.163				2.61901	4.60819	2.96799				0.74088	5.0938	1.38742				1.66569	5.9092	0.272572
4.08347	0.862974	4.17106				2.62146	4.61601	2.97076				0.74184	5.10245	1.38921				1.6693	5.91963	0.273163
4.08959	0.865306	4.17731				2.62642	4.62923	2.97638				0.74426	5.10689	1.39375				1.66891	5.93519	0.273099
4.09409	0.868148	4.18191				2.62636	4.63534	2.97632				0.7449	5.12368	1.39494				1.66537	5.94187	0.27252
4.1015	0.869989	4.18948				2.62545	4.64309	2.97528				0.74522	5.13327	1.39554				1.66885	5.95387	0.27309
4.10874	0.872201	4.19687				2.62693	4.65692	2.97696				0.74683	5.13205	1.39856				1.67175	5.95784	0.273564
4.11438	0.873484	4.20264				2.6261	4.66043	2.97602				0.7449	5.13428	1.39494				1.66853	5.96323	0.273037
4.11808	0.874603	4.20641				2.62681	4.6694	2.97683				0.74796	5.14898	1.40067				1.66988	5.97422	0.273258
4.12066	0.876014	4.20905				2.63048	4.67727	2.98098				0.74828	5.15033	1.40127				1.6561	5.98983	0.271003
4.12468	0.879101	4.21316				2.63093	4.68013	2.98149				0.74893	5.16469	1.40249				1.65487	5.98939	0.270802
4.12935	0.879743	4.21793				2.63305	4.69499	2.9839				0.74941	5.17531	1.40339				1.65436	5.99422	0.270718
4.13386	0.882622	4.22253				2.63331	4.70002	2.98419				0.74989	5.1856	1.40429				1.65391	6.01882	0.270645
4.1411	0.88616	4.22993				2.63357	4.70758	2.98449				0.75279	5.19168	1.40972				1.65887	6.0206	0.271456
4.14577	0.888906	4.2347				2.63395	4.71438	2.98492				0.7317	5.20088	1.37022				1.6597	6.03623	0.271592
4.15044	0.888914	4.23947				2.63479	4.72514	2.98587				0.71947	5.20842	1.34732				1.66241	6.04443	0.272036
4.16187	0.890777	4.25114				2.63498	4.73106	2.98608				0.71898	5.21678	1.3464				1.66505	6.05344	0.272468
4.16798	0.893877	4.25739				2.63492	4.73763	2.98602				0.71947	5.22778	1.34732				1.66865	6.06451	0.273057
4.17008	0.895951	4.25953				2.63428	4.75089	2.98529				0.71995	5.23888	1.34822				1.66975	6.07924	0.273237
4.17668	0.898838	4.26627				2.63447	4.75723	2.98551				0.72204	5.24306	1.35213				1.6731	6.09027	0.273785
4.17925	0.899347	4.2689				2.63202	4.76403	2.98273				0.72494	5.25296	1.35757				1.67606	6.09729	0.274269
4.18521	0.901201	4.27498				2.63009	4.77	2.98054				0.72478	5.26344	1.35727				1.6807	6.10594	0.275029
4.18859	0.905599	4.27844				2.629	4.7813	2.97931				0.72462	5.27215	1.35697				1.68218	6.1126	0.275271
4.19406	0.906077	4.28402				2.6259	4.79249	2.97579				0.72478	5.28381	1.35727				1.68411	6.12732	0.275587
4.19857	0.908297	4.28863				2.6241	4.80702	2.97375				0.72671	5.29438	1.36088				1.68662	6.13978	0.275997
4.20115	0.910657	4.29127				2.62314	4.8165	2.97267				0.728	5.3056	1.3633				1.68804	6.14308	0.27623
4.20823	0.914103	4.2985				2.62455	4.82544	2.97426				0.73073	5.31054	1.36841				1.68018	6.15385	0.274944
4.21386	0.915813	4.30425				2.62185	4.83461	2.9712				0.73041	5.31821	1.36781				1.68186	6.16249	0.275218
4.21612	0.91789	4.30656				2.62333	4.8464	2.97288				0.7317	5.32974	1.37022				1.68501	6.16846	0.275734
4.22175	0.918358	4.31231				2.62333	4.85328	2.97288				0.7354	5.33748	1.37715				1.68649	6.17257	0.275976
4.22835	0.921533	4.31905				2.62243	4.86179	2.97186				0.73508	5.34684	1.37655				1.69222	6.18853	0.276914
4.2356	0.925024	4.32646				2.6241	4.8657	2.97375				0.73701	5.35745	1.38017				1.69403	6.19421	0.27721
4.2401	0.9254	4.33105				2.62165	4.87893	2.97098				0.73637	5.3642	1.37897				1.69615	6.20607	0.277557
4.24429	0.929001	4.33533				2.61959	4.8895	2.96864				0.73862	5.37467	1.38318				1.69654	6.21741	0.277621
4.24864	0.929898	4.33978				2.61985	4.8962	2.96894				0.74007	5.38615	1.3859				1.69931	6.2287	0.278074
4.25507	0.932095	4.34634				2.61715	4.90893	2.96588				0.74072	5.39111	1.38712				1.70162	6.23095	0.278452
4.25813	0.933455	4.34947				2.61515	4.91655	2.96361				0.74297	5.40282	1.39133				1.70401	6.24338	0.278843
4.26441	0.935984	4.35588				2.61335	4.92451	2.96157				0.7449	5.4111	1.39494				1.70362	6.25608	0.278779
4.27117	0.937824	4.36279				2.60504	4.93163	2.95215				0.74603	5.42208	1.39706				1.70021	6.26435	0.278221
4.27793	0.941219	4.36969				2.60247	4.94071	2.94924				0.74474	5.42858	1.39464				1.69428	6.27667	0.277251
4.28325	0.941128	4.37513				2.60156	4.94187	2.94821				0.74184	5.43696	1.38921				1.68668	6.28518	0.276007
4.28791	0.944108	4.37989				2.60272	4.95268	2.94953				0.73927	5.4451	1.3844				1.68488	6.29169	0.275713
4.29226	0.945269	4.38433				2.60227	4.96123	2.94902				0.74039	5.45242	1.3865				1.6854	6.29979	0.275798
4.2958	0.949159	4.38795				2.59899	4.96869	2.9453				0.74007	5.46077	1.3859				1.68224	6.30386	0.275281
4.30047	0.951171	4.39272				2.59938	4.97804	2.94574				0.742	5.47304	1.38951				1.68475	6.31349	0.275691
4.30401	0.951618	4.39633				2.60098	4.98293	2.94755				0.7412	5.47457	1.38801				1.68675	6.31954	0.276019
4.30997	0.955152	4.40242				2.60298	4.99117	2.94982				0.73846	5.48557	1.38288				1.68978	6.3217	0.276514
4.3156	0.957165	4.40817				2.6024	4.99951	2.94916				0.73862	5.4933	1.38318				1.69048	6.33454	0.276629
4.32059	0.961313	4.41327				2.59867	5.00897	2.94494				0.73991	5.50544	1.3856				1.69274	6.34746	0.276999
4.32462	0.961739	4.41739				2.59828	5.01364	2.94449				0.74039	5.51483	1.3865				1.69647	6.35535	0.277609
4.32703	0.964806	4.41985				2.59783	5.02412	2.94398				0.74249	5.51736	1.39043				1.6957	6.36162	0.277483
4.33074	0.96578	4.42364				2.5977	5.02903	2.94384				0.74506	5.5283	1.39524				1.69634	6.36471	0.277588
4.33573	0.967706	4.42873				2.58637	5.03807	2.931				0.74538	5.53982	1.39584				1.69795	6.37504	0.277851
4.34184	0.969865	4.43497				2.58192	5.04778	2.92595				0.74667	5.55167	1.39826				1.70169	6.39298	0.278463
4.3478	0.973555	4.44106				2.57954	5.06505	2.92326				0.74973	5.56158	1.40399				1.70201	6.39359	0.278516
4.35295	0.973252	4.44632				2.57941	5.08163	2.92311				0.7486	5.56186	1.40187				1.70516	6.40842	0.279031
4.35939	0.977525	4.4529				2.5818	5.08371	2.92582				0.74635	5.56573	1.39766				1.70755	6.41175	0.279422
4.36502	0.978998	4.45865				2.58231	5.10037	2.9264				0.74828	5.57746	1.40127				1.70504	6.41537	0.279012
4.36857	0.980511	4.46228				2.58347	5.09933	2.92771				0.74184	5.58335	1.38921				1.70149	6.42673	0.278431
4.37066	0.984102	4.46441				2.58296	5.11827	2.92713				0.73637	5.59701	1.37897				1.7022	6.43481	0.278547
4.37339	0.986847	4.4672				2.58456	5.12379	2.92895				0.73621	5.5984	1.37867				1.70426	6.44331	0.278884
4.37581	0.990255	4.46967				2.58283	5.12967	2.92698				0.73766	5.60778	1.38139				1.706	6.45193	0.279169
4.37855	0.988087	4.47247				2.58302	5.13402	2.9272				0.73814	5.62188	1.38228				1.70562	6.45767	0.279107
4.38321	0.9919	4.47723				2.58231	5.1491	2.9264				0.73943	5.62917	1.3847				1.70562	6.48053	0.279107
4.3866	0.994068	4.48069				2.58199	5.15397	2.92603				0.73991	5.64637	1.3856				1.7051	6.49272	0.279021
4.39078	0.997824	4.48496				2.58508	5.16204	2.92953				0.7412	5.64878	1.38801				1.70632	6.49982	0.279221
4.39416	1.00099	4.48842				2.58682	5.17336	2.93151				0.74088	5.65879	1.38742				1.70497	6.5145	0.279
4.39819	1.0006	4.49253				2.58817	5.17966	2.93304				0.74152	5.66007	1.38861				1.7024	6.51922	0.27858
4.40157	1.00278	4.49599				2.59094	5.18409	2.93618				0.74297	5.67171	1.39133				1.7022	6.53263	0.278547
4.40817	1.00463	4.50273				2.59596	5.19415	2.94186				0.74426	5.67798	1.39375				1.70497	6.5406	0.279
4.41283	1.00982	4.50749				2.59867	5.20025	2.94494				0.74393	5.6898	1.39313				1.70568	6.55146	0.279116
4.41799	1.01332	4.51276				2.60253	5.21107	2.94931				0.62948	5.6985	1.1788				1.708	6.56748	0.279496
4.42249	1.01354	4.51735				2.60253	5.21697	2.94931				0.6306	5.70986	1.1809				1.70014	6.56854	0.27821
4.42845	1.01929	4.52344				2.60408	5.23003	2.95107				0.63238	5.7136	1.18423				1.65867	6.5888	0.271424
4.43215	1.01217	4.52722				2.60556	5.23692	2.95274				0.63366	5.72791	1.18663				1.65513	6.59632	0.270844
4.43763	1.02468	4.53282				2.60717	5.24118	2.95457				0.63431	5.73839	1.18785				1.65777	6.59997	0.271276
4.44181	1.02426	4.53709				2.60994	5.25662	2.95771				0.6364	5.74617	1.19176				1.66119	6.61453	0.271836
4.44342	1.02503	4.53873				2.61013	5.26158	2.95792				0.63753	5.75527	1.19388				1.6626	6.61478	0.272067
4.44745	1.02766	4.54285				2.61155	5.27014	2.95953				0.6372	5.75938	1.19326				1.66537	6.63012	0.27252
4.45292	1.02835	4.54844				2.61335	5.27924	2.96157				0.63978	5.77329	1.19809				1.66692	6.62978	0.272774
4.45694	1.03595	4.55254				2.61322	5.28613	2.96142				0.63881	5.78141	1.19627				1.66743	6.64493	0.272857
4.46467	1.03718	4.56044				2.61348	5.28819	2.96172				0.64155	5.78962	1.2014				1.67001	6.66317	0.273279
4.46886	1.04066	4.56472				2.61393	5.2935	2.96223				0.64332	5.80104	1.20472				1.67168	6.66438	0.273553
4.47304	1.0435	4.56899				2.61483	5.3015	2.96325				0.64429	5.807	1.20654				1.674	6.67462	0.273932
4.47707	1.0422	4.57311				2.61386	5.31531	2.96215				0.6459	5.81738	1.20955				1.67381	6.68363	0.273901
4.48077	1.04326	4.57688				2.61084	5.31728	2.95873				0.64719	5.83101	1.21197				1.67522	6.69401	0.274132
4.48528	1.04623	4.58149				2.60981	5.33185	2.95756				0.6488	5.83663	1.21498				1.67941	6.70775	0.274818
4.48689	1.04985	4.58314				2.60994	5.33868	2.95771				0.64928	5.84625	1.21588				1.67883	6.71988	0.274723
4.4922	1.05238	4.58856				2.61264	5.34022	2.96077				0.64606	5.85457	1.20985				1.68089	6.72546	0.27506
4.49526	1.05392	4.59169				2.6109	5.34568	2.9588				0.64831	5.86496	1.21406				1.6805	6.73726	0.274996
4.49993	1.05536	4.59646				2.61019	5.35653	2.95799				0.6393	5.8738	1.19719				1.68102	6.74084	0.275081
4.50009	1.05655	4.59662				2.60929	5.36209	2.95697				0.63431	5.88479	1.18785				1.68198	6.76296	0.275238
4.50524	1.06127	4.60188				2.60916	5.37375	2.95682				0.63399	5.89212	1.18725				1.68186	6.76824	0.275218
4.50669	1.06213	4.60336				2.60916	5.37911	2.95682				0.63463	5.89963	1.18845				1.68404	6.77567	0.275575
4.51087	1.06227	4.60763				2.61258	5.38574	2.9607				0.63479	5.90918	1.18875				1.68598	6.784	0.275893
4.51409	1.06583	4.61092				2.61438	5.3878	2.96274				0.63688	5.92492	1.19266				1.69003	6.7927	0.276555
4.51973	1.06936	4.61668				2.61766	5.40294	2.96646				0.63688	5.93081	1.19266				1.69029	6.80117	0.276598
4.52423	1.07119	4.62128				2.62037	5.40474	2.96953				0.63737	5.93938	1.19358				1.6901	6.81194	0.276567
4.52906	1.07315	4.62621				2.62256	5.4125	2.97201				0.63769	5.94748	1.19418				1.69248	6.82324	0.276956
4.53341	1.07251	4.63065				2.6212	5.41983	2.97047				0.63978	5.95528	1.19809				1.69403	6.8259	0.27721
4.53631	1.0785	4.63362				2.62165	5.42873	2.97098				0.63962	5.96669	1.19779				1.6966	6.83744	0.277631
4.54162	1.07966	4.63904				2.62172	5.44039	2.97106				0.63962	5.97593	1.19779				1.69847	6.84334	0.277937
4.54468	1.08298	4.64217				2.61998	5.44533	2.96909				0.64187	5.98358	1.202				1.69976	6.85403	0.278148
4.54951	1.08333	4.6471				2.61831	5.45331	2.96719				0.64413	5.99471	1.20624				1.70439	6.86201	0.278905
4.55353	1.08922	4.65121				2.61554	5.4591	2.96405				0.64558	6.00038	1.20895				1.70459	6.8735	0.278938
4.55579	1.08967	4.65351				2.61528	5.47179	2.96376				0.6488	6.01108	1.21498				1.70562	6.87965	0.279107
4.56271	1.09233	4.66058				2.61683	5.47536	2.96552				0.65024	6.01749	1.21768				1.70613	6.88495	0.27919
4.56754	1.09461	4.66552				2.61554	5.48144	2.96405				0.65234	6.02606	1.22161				1.7069	6.8955	0.279316
4.56947	1.09963	4.66749				2.61644	5.4959	2.96507				0.65185	6.03151	1.22069				1.70781	6.91111	0.279465
4.57108	1.09893	4.66913				2.61702	5.50089	2.96573				0.65507	6.0413	1.22672				1.70774	6.91384	0.279453
4.57559	1.09839	4.67374				2.61792	5.50936	2.96675				0.65652	6.0511	1.22944				1.71012	6.92296	0.279843
4.57671	1.10317	4.67488				2.61901	5.52033	2.96799				0.65942	6.05782	1.23487				1.70884	6.9275	0.279633
4.57365	1.10611	4.67176				2.61502	5.5277	2.96346				0.6599	6.06801	1.23577				1.71083	6.9293	0.279959
4.57591	1.10806	4.67407				2.61502	5.5372	2.96346				0.66296	6.07443	1.2415				1.7127	6.93757	0.280265
4.57977	1.11061	4.67801				2.61509	5.54377	2.96354				0.66554	6.08217	1.24633				1.7154	6.94997	0.280707
4.5817	1.11272	4.67998				2.61077	5.55262	2.95865				0.66699	6.09222	1.24904				1.71701	6.95875	0.28097
4.58428	1.11497	4.68261				2.60903	5.56717	2.95668				0.66892	6.10036	1.25266				1.71856	6.98433	0.281224
4.58798	1.11661	4.68639				2.60749	5.58152	2.95493				0.67133	6.10675	1.25717				1.72126	6.97024	0.281666
4.58975	1.11971	4.6882				2.60478	5.5753	2.95186				0.66811	6.11955	1.25114				1.72429	6.99982	0.282162
4.59313	1.12053	4.69165				2.60253	5.58881	2.94931				0.67214	6.12687	1.25869				1.7239	7.00645	0.282098
4.59442	1.12425	4.69297				2.59834	5.59852	2.94456				0.67294	6.13091	1.26019				1.72126	7.01561	0.281666
4.59474	1.12545	4.6933				2.59577	5.6107	2.94165				0.67487	6.14362	1.2638				1.72171	7.02085	0.281739
4.59941	1.12772	4.69807				2.59371	5.61919	2.93931				0.67664	6.14873	1.26712				1.71959	7.04418	0.281393
4.59941	1.13246	4.69807				2.5903	5.62919	2.93545				0.6797	6.15398	1.27285				1.71521	7.04947	0.280676
4.60215	1.13369	4.70087				2.58553	5.63923	2.93004				0.67938	6.16657	1.27225				1.71592	7.05667	0.280792
4.60601	1.13966	4.70481				2.58077	5.64917	2.92465				0.68131	6.1743	1.27586				1.71843	7.06637	0.281203
4.60569	1.14184	4.70448				2.57111	5.6597	2.9137				0.68131	6.18005	1.27586				1.72081	7.07797	0.281592
4.61036	1.1441	4.70925				2.56344	5.66613	2.90501				0.68357	6.18225	1.28009				1.723	7.09287	0.281951
4.61551	1.14376	4.71451				2.55746	5.67838	2.89823				0.68598	6.19576	1.28461				1.72313	7.10073	0.281972
4.61986	1.14702	4.71896				2.55263	5.6924	2.89276				0.68824	6.22104	1.28884				1.72448	7.10917	0.282193
4.62275	1.14871	4.72191				2.5505	5.69857	2.89035				0.68936	6.22514	1.29094				1.725	7.12184	0.282278
4.62629	1.14946	4.72553				2.54567	5.70303	2.88487				0.68904	6.22523	1.29034				1.72667	7.13982	0.282551
4.63048	1.15003	4.72981				2.54329	5.71514	2.88218				0.6892	6.24081	1.29064				1.72526	7.14779	0.28232
4.63289	1.15278	4.73227				2.54129	5.72547	2.87991				0.68936	6.23866	1.29094				1.72526	7.15627	0.28232
4.63515	1.1558	4.73458				2.54052	5.73545	2.87904				0.69065	6.24817	1.29335				1.72725	7.1662	0.282646
4.63966	1.15832	4.73918				2.53807	5.74055	2.87626				0.69242	6.26763	1.29667				1.72796	7.18642	0.282762
4.64271	1.15871	4.7423				2.53389	5.74882	2.87152				0.69387	6.26448	1.29938				1.73041	7.19571	0.283163
4.64722	1.16173	4.74691				2.5335	5.75808	2.87108				0.69532	6.27616	1.3021				1.73079	7.21434	0.283225
4.65109	1.16384	4.75086				2.53221	5.76812	2.86962				0.69789	6.2937	1.30691				1.73124	7.20949	0.283299
4.65366	1.16676	4.75348				2.53118	5.77605	2.86845				0.70208	6.2925	1.31476				1.72963	7.22412	0.283036
4.65801	1.168	4.75793				2.52912	5.78433	2.86612				0.70369	6.29854	1.31777				1.72976	7.24076	0.283057
4.66074	1.1704	4.76072				2.52893	5.79229	2.8659				0.70739	6.30996	1.3247				1.72886	7.24934	0.28291
4.66332	1.17016	4.76335				2.52874	5.80156	2.86569				0.70852	6.31293	1.32682				1.73073	7.2498	0.283216
4.66429	1.17226	4.76434				2.52751	5.81255	2.86429				0.70868	6.32449	1.32712				1.73066	7.26504	0.283204
4.66525	1.17535	4.76532				2.52919	5.8136	2.8662				0.70965	6.33347	1.32893				1.71998	7.26973	0.281456
4.66638	1.1793	4.76648				2.52648	5.82801	2.86313				0.71254	6.34043	1.33434				1.70233	7.28001	0.278568
4.67056	1.18188	4.77075				2.52455	5.83222	2.86094				0.71415	6.35524	1.33736				1.69802	7.29105	0.277863
4.6725	1.1844	4.77273				2.52326	5.8433	2.85948				0.71431	6.35994	1.33766				1.69718	7.29826	0.277725
4.67523	1.18774	4.77552				2.51908	5.85026	2.85474				0.71705	6.37099	1.34279				1.70079	7.30349	0.278316
4.67588	1.19047	4.77618				2.51483	5.8598	2.84992				0.7193	6.38499	1.347				1.70207	7.31764	0.278526
4.67861	1.19185	4.77897				2.5138	5.87278	2.84876				0.71947	6.39711	1.34732				1.7042	7.32868	0.278874
4.68119	1.19395	4.7816				2.5138	5.87676	2.84876				0.72236	6.39787	1.35273				1.70394	7.33757	0.278832
4.68006	1.19767	4.78045				2.51167	5.88651	2.84634				0.72365	6.40849	1.35515				1.70703	7.34637	0.279337
4.68264	1.2008	4.78308				2.50414	5.89606	2.83781				0.7259	6.42567	1.35936				1.71115	7.36051	0.280011
4.68103	1.20305	4.78144				2.49699	5.89966	2.82971				0.72735	6.42931	1.36208				1.71354	7.36789	0.280403
4.67877	1.20443	4.77913				2.49512	5.91316	2.82759				0.72961	6.43995	1.36631				1.71186	7.37383	0.280128
4.67974	1.20755	4.78012				2.49261	5.92586	2.82474				0.7309	6.44494	1.36873				1.70954	7.38604	0.279748
4.68038	1.20806	4.78078				2.49087	5.93565	2.82277				0.73138	6.45221	1.36963				1.7118	7.39944	0.280118
4.68135	1.21207	4.78177				2.46917	5.94338	2.79818				0.72848	6.47423	1.36419				1.71469	7.39974	0.280591
4.6828	1.21302	4.78325				2.45984	5.94913	2.78761				0.46254	6.47342	0.86618				1.71585	7.41334	0.280781
4.68473	1.21747	4.78522				2.45655	5.98616	2.78388				0.46479	6.48484	0.870393				1.71682	7.41892	0.280939
4.68715	1.22096	4.78769				2.45462	6.00299	2.78169				0.46496	6.49288	0.870712				1.71901	7.42504	0.281298
4.69101	1.2221	4.79163				2.44941	6.01815	2.77579				0.46608	6.50456	0.872809				1.72139	7.43665	0.281687
4.69149	1.22485	4.79212				2.4496	6.02924	2.776				0.46769	6.5137	0.875824				1.72017	7.44441	0.281487
4.69246	1.22778	4.79312				2.44599	6.03826	2.77191				0.4685	6.52047	0.877341				1.72146	7.45356	0.281699
4.69375	1.22888	4.79443				2.44361	6.0451	2.76921				0.46785	6.53107	0.876124				1.72158	7.46703	0.281718
4.69922	1.23362	4.80002				2.44155	6.05819	2.76688				0.46995	6.53665	0.880056				1.72307	7.47266	0.281962
4.70196	1.23462	4.80282				2.44187	6.0694	2.76724				0.47188	6.54716	0.88367				1.72365	7.48193	0.282057
4.70485	1.23665	4.80577				2.44277	6.07961	2.76826				0.473	6.55154	0.885768				1.72674	7.4901	0.282563
4.70839	1.23961	4.80939				2.44065	6.09157	2.76586				0.47156	6.56544	0.883071				1.72725	7.49528	0.282646
4.71065	1.2426	4.8117				2.43872	6.09914	2.76367				0.47188	6.57425	0.88367				1.73002	7.50325	0.283099
4.71226	1.2438	4.81334				2.43885	6.10638	2.76382				0.47204	6.57936	0.88397				1.72764	7.50873	0.28271
4.71387	1.24875	4.81498				2.43666	6.11535	2.76134				0.47252	6.58821	0.884869				1.72899	7.52261	0.282931
4.71499	1.24822	4.81613				2.43653	6.12375	2.76119				0.47107	6.59704	0.882154				1.72912	7.53118	0.282952
4.71773	1.24971	4.81893				2.43215	6.13477	2.75623				0.47107	6.60424	0.882154				1.72996	7.54286	0.28309
4.72079	1.25705	4.82205				2.43022	6.14167	2.75404				0.473	6.61504	0.885768				1.73015	7.55289	0.283121
4.72578	1.25943	4.82715				2.41927	6.15195	2.74163				0.4722	6.62397	0.88427				1.73066	7.58962	0.283204
4.72964	1.26242	4.83109				2.41599	6.1644	2.73791				0.4722	6.63181	0.88427				1.72957	7.59277	0.283026
4.73254	1.26415	4.83406				2.41399	6.18966	2.73565				0.47445	6.64028	0.888483				1.7286	7.60745	0.282867
4.73673	1.26914	4.83834				2.4082	6.20112	2.72909				0.4759	6.64846	0.891199				1.72983	7.62256	0.283068
4.74027	1.27068	4.84195				2.40704	6.208	2.72777				0.47703	6.65515	0.893315				1.73066	7.62287	0.283204
4.74301	1.2742	4.84475				2.40169	6.22137	2.72171				0.47687	6.65874	0.893015				1.73111	7.63899	0.283278
4.74381	1.27543	4.84557				2.39841	6.23097	2.71799				0.47751	6.67166	0.894213				1.73491	7.64631	0.2839
4.74542	1.28107	4.84721				2.39738	6.2455	2.71682				0.47703	6.68137	0.893315				1.73607	7.65634	0.284089
4.74719	1.28203	4.84902				2.39139	6.25172	2.71004				0.47622	6.6885	0.891798				1.73614	7.66819	0.284101
4.74832	1.28382	4.85017				2.3874	6.25941	2.70551				0.47751	6.69568	0.894213				1.73575	7.6793	0.284037
4.748	1.28526	4.84985				2.38772	6.27467	2.70588				0.47767	6.7057	0.894513				1.73421	7.6907	0.283785
4.74961	1.28937	4.85149				2.38836	6.2827	2.7066				0.47574	6.70939	0.890899				1.73324	7.69514	0.283626
4.74896	1.29168	4.85083				2.38868	6.29556	2.70696				0.45836	6.72187	0.858352				1.73472	7.71331	0.283868
4.75122	1.29371	4.85314				2.38675	6.30494	2.70478				0.45916	6.72939	0.85985				1.73446	7.71456	0.283826
4.75089	1.29401	4.8528				2.38746	6.31252	2.70558				0.45948	6.737	0.860449				1.73517	7.72379	0.283942
4.75444	1.3001	4.85642				2.38733	6.31896	2.70544				0.46206	6.74173	0.865281				1.73672	7.73143	0.284196
4.75798	1.30309	4.86004				2.38534	6.32646	2.70318				0.46141	6.75087	0.864064				1.7364	7.74049	0.284143
4.76071	1.30812	4.86283				2.38424	6.33551	2.70193				0.46415	6.75645	0.869195				1.7411	7.74568	0.284912
4.76265	1.30982	4.86481				2.38147	6.34104	2.69879				0.46512	6.76583	0.871011				1.74193	7.75585	0.285048
4.76506	1.31234	4.86727				2.38102	6.35289	2.69828				0.46496	6.77795	0.870712				1.74316	7.76164	0.28525
4.7678	1.31144	4.87007				2.3816	6.35921	2.69894				0.46544	6.78553	0.87161				1.7465	7.78341	0.285796
4.7686	1.31524	4.87089				2.3787	6.37258	2.69566				0.46753	6.80045	0.875524				1.7476	7.77572	0.285976
4.76474	1.31967	4.86695				2.35507	6.38741	2.66888				0.45562	6.80113	0.853221				1.74979	7.79547	0.286334
4.76667	1.32192	4.86892				2.35089	6.38685	2.66414				0.45626	6.80894	0.854419				1.75372	7.80153	0.286978
4.76683	1.32519	4.86908				2.34812	6.39941	2.661				0.45642	6.81146	0.854719				1.75417	7.81756	0.287051
4.76892	1.32836	4.87122				2.34657	6.4087	2.65924				0.45578	6.81883	0.853521				1.75565	7.82109	0.287293
4.77263	1.33055	4.87501				2.34612	6.41631	2.65873				0.45304	6.84046	0.84839				1.759	7.83027	0.287842
4.77295	1.33344	4.87533				2.34194	6.42106	2.654				0.45691	6.84204	0.855637				1.75945	7.84093	0.287915
4.77874	1.33689	4.88125				2.33968	6.43258	2.65144				0.45803	6.85692	0.857734				1.76099	7.85122	0.288167
4.78051	1.33765	4.88305				2.3364	6.44024	2.64772				0.45836	6.85887	0.858352				1.75835	7.86004	0.287735
4.78261	1.34006	4.8852				2.33704	6.44355	2.64844				0.45836	6.87335	0.858352				1.76003	7.86623	0.28801
4.78679	1.34253	4.88947				2.33646	6.45339	2.64779				0.45932	6.87981	0.86015				1.76164	7.8916	0.288274
4.79017	1.34731	4.89292				2.33595	6.46527	2.64721				0.45932	6.88986	0.86015				1.7608	7.89309	0.288136
4.79484	1.34997	4.89769				2.33382	6.46719	2.64479				0.46158	6.90052	0.864382				1.76157	7.90698	0.288262
4.79967	1.3516	4.90263				2.3344	6.48267	2.64545				0.46125	6.90152	0.863764				1.75816	7.91755	0.287704
4.80321	1.35371	4.90624				2.33228	6.49079	2.64305				0.46206	6.91625	0.865281				1.76222	7.92453	0.288369
4.80402	1.35256	4.90707				2.33299	6.49583	2.64385				0.46286	6.92605	0.866779				1.7628	7.93707	0.288463
4.80611	1.35575	4.9092				2.33112	6.50879	2.64174				0.46254	6.93241	0.86618				1.76518	7.94869	0.288853
4.80997	1.35772	4.91315				2.33195	6.51706	2.64268				0.46496	6.9401	0.870712				1.76795	7.95706	0.289306
4.81287	1.36115	4.91611				2.33138	6.52842	2.64203				0.46512	6.94931	0.871011				1.76808	7.96219	0.289327
4.81738	1.36534	4.92072				2.33054	6.53518	2.64108				0.46753	6.95832	0.875524				1.75977	7.97237	0.287968
4.82011	1.36535	4.9235				2.32944	6.53849	2.63983				0.46785	6.96938	0.876124				1.73678	7.97577	0.284206
4.82205	1.3688	4.92549				2.33041	6.55823	2.64093				0.4664	6.97416	0.873408				1.73047	7.9843	0.283173
4.82301	1.36985	4.92647				2.33034	6.549	2.64085				0.46592	6.9857	0.872509				1.72976	7.98882	0.283057
4.82784	1.37299	4.9314				2.33034	6.56755	2.64085				0.46657	6.99546	0.873727				1.73144	8.01032	0.283332
4.8309	1.37582	4.93453				2.33176	6.58106	2.64246				0.46657	7.00202	0.873727				1.73466	8.029	0.283859
4.83493	1.37842	4.93864				2.33208	6.58432	2.64282				0.4693	7.01048	0.878839				1.73491	8.04939	0.2839
4.83847	1.37974	4.94226				2.33299	6.595	2.64385				0.47059	7.0196	0.881255				1.73871	8.05713	0.284521
4.84265	1.383	4.94653				2.33221	6.59947	2.64297				0.46946	7.02782	0.879139				1.74065	8.06279	0.284839
4.84426	1.38601	4.94817				2.33022	6.61217	2.64072				0.47204	7.03758	0.88397				1.74547	8.07531	0.285628
4.84893	1.38738	4.95294				2.33041	6.61689	2.64093				0.47478	7.04656	0.889101				1.74799	8.08017	0.28604
4.84829	1.38895	4.95229				2.33034	6.62423	2.64085				0.47365	7.05625	0.886985				1.75217	8.08702	0.286724
4.84893	1.39264	4.95294				2.32861	6.6345	2.63889				0.47365	7.0656	0.886985				1.75378	8.09304	0.286987
4.85392	1.39645	4.95804				2.32429	6.63906	2.634				0.47671	7.07645	0.892715				1.75455	8.09696	0.287113
4.85859	1.39636	4.96281				2.32571	6.64996	2.6356				0.47574	7.08386	0.890899				1.75694	8.11281	0.287505
4.8631	1.40019	4.96742				2.32416	6.65563	2.63385				0.47783	7.08929	0.894813				1.75829	8.1236	0.287725
4.86664	1.40176	4.97103				2.32197	6.66948	2.63137				0.47977	7.10414	0.898446				1.75867	8.15657	0.287788
4.87115	1.4056	4.97564				2.32101	6.67689	2.63028				0.48025	7.10866	0.899345				1.75945	8.15993	0.287915
4.87243	1.40771	4.97695				2.32069	6.68388	2.62992				0.48089	7.11617	0.900543				1.76009	8.17547	0.28802
4.87372	1.41002	4.97826				2.3203	6.69566	2.62947				0.48057	7.12547	0.899944				1.76235	8.17672	0.28839
4.87549	1.41189	4.98007				2.32011	6.70551	2.62926				0.48234	7.13123	0.903258				1.75565	8.19545	0.287293
4.87678	1.41346	4.98139				2.31721	6.71058	2.62597				0.48154	7.14389	0.90176				1.75455	8.20975	0.287113
4.87952	1.41668	4.98419				2.31805	6.71842	2.62692				0.48266	7.14954	0.903858				1.75629	8.22286	0.287398
4.87919	1.41623	4.98385				2.31734	6.72375	2.62612				0.48331	7.1569	0.905075				1.75797	8.21566	0.287673
4.88451	1.41996	4.98928				2.31863	6.73468	2.62758				0.48524	7.16814	0.908689				1.76035	8.24506	0.288063
4.88837	1.42344	4.99323				2.31978	6.74748	2.62888				0.48476	7.17386	0.90779				1.75932	8.25536	0.287894
4.88998	1.42728	4.99487				2.32024	6.75402	2.62941				0.48315	7.18053	0.904775				1.75301	8.2608	0.286861
4.89062	1.42942	4.99553				2.32139	6.76339	2.63071				0.48395	7.19575	0.906273				1.75282	8.28822	0.28683
4.89127	1.43219	4.99619				2.32352	6.76612	2.63312				0.48524	7.19942	0.908689				1.75372	8.3045	0.286978
4.87598	1.4363	4.98057				2.32365	6.76885	2.63327				0.48476	7.20474	0.90779				1.75449	8.31516	0.287104
4.82816	1.4379	4.93173				2.32655	6.78181	2.63656				0.48588	7.21195	0.909888				1.75475	8.32143	0.287146
4.82961	1.44133	4.93321				2.32661	6.79267	2.63662				0.48669	7.22102	0.911404				1.75565	8.33614	0.287293
4.83187	1.4482	4.93552				2.32584	6.79604	2.63575				0.4846	7.22977	0.907491				1.75655	8.34679	0.287441
4.83332	1.4505	4.937				2.32487	6.80425	2.63465				0.48588	7.24075	0.909888				1.75732	8.35684	0.287567
4.83557	1.45425	4.9393				2.32667	6.81282	2.63669				0.48878	7.24852	0.915318				1.75597	8.36606	0.287346
4.8412	1.4573	4.94505				2.32648	6.82005	2.63648				0.48814	7.25201	0.91412				1.75719	8.37521	0.287545
4.8441	1.45651	4.94801				2.32693	6.82503	2.63699				0.49007	7.26311	0.917734				1.75797	8.38271	0.287673
4.84652	1.46232	4.95048				2.32255	6.83231	2.63202				0.48942	7.2705	0.916517				1.76125	8.39453	0.28821
4.84845	1.46553	4.95245				2.32185	6.84187	2.63123				0.48749	7.27703	0.912903				1.75333	8.40502	0.286914
4.85376	1.46692	4.95788				2.32249	6.85025	2.63196				0.48878	7.28507	0.915318				1.75603	8.4233	0.287356
4.85569	1.46846	4.95985				2.32043	6.85706	2.62962				0.48878	7.29466	0.915318				1.75803	8.42912	0.287683
4.85972	1.47324	4.96396				2.31669	6.87057	2.62538				0.48878	7.30429	0.915318				1.75739	8.44027	0.287578
4.86052	1.47656	4.96478				2.3147	6.8752	2.62313				0.48862	7.31132	0.915019				1.75996	8.45374	0.287999
4.86181	1.47976	4.9661				2.31199	6.88651	2.62006				0.4891	7.31971	0.915918				1.76363	8.46992	0.288599
4.86229	1.48044	4.96659				2.30922	6.89258	2.61692				0.49039	7.32871	0.918333				1.76524	8.47591	0.288863
4.86197	1.48319	4.96626				2.30555	6.90173	2.61276				0.49071	7.33764	0.918933				1.76647	8.48732	0.289064
4.8602	1.48655	4.96445				2.30336	6.91366	2.61028				0.49087	7.34482	0.919232				1.76763	8.49664	0.289254
4.86052	1.48753	4.96478				2.30382	6.91725	2.6108				0.49023	7.35052	0.918034				1.76814	8.50047	0.289337
4.86503	1.49205	4.96939				2.30311	6.92764	2.60999				0.49232	7.35899	0.921948				1.76711	8.50226	0.289169
4.8676	1.49578	4.97201				2.30324	6.9354	2.61014				0.49103	7.36562	0.919532				1.76692	8.51234	0.289138
4.86921	1.49694	4.97366				2.30452	6.94713	2.61159				0.49152	7.37464	0.920449				1.76705	8.51746	0.289159
4.87082	1.50106	4.9753				2.30588	6.95388	2.61313				0.49152	7.38637	0.920449				1.76705	8.52988	0.289159
4.87276	1.5043	4.97728				2.30665	6.96702	2.614				0.49039	7.3913	0.918333				1.7664	8.53473	0.289053
4.87276	1.50723	4.97728				2.30549	6.97882	2.61269				0.49232	7.40052	0.921948				1.76608	8.5443	0.289
4.87372	1.50848	4.97826				2.3051	6.98226	2.61225				0.492	7.40983	0.921348				1.76614	8.55672	0.28901
4.87469	1.51021	4.97925				2.3042	6.9905	2.61123				0.49377	7.41946	0.924663				1.76505	8.5657	0.288832
4.87388	1.51374	4.97843				2.30678	6.99759	2.61415				0.49683	7.42527	0.930393				1.76698	8.56963	0.289147
4.8771	1.51603	4.98172				2.30594	7.00818	2.6132				0.4957	7.43474	0.928277				1.76466	8.57353	0.288768
4.87839	1.51829	4.98303				2.30903	7.01167	2.6167				0.4978	7.44421	0.93221				1.7505	8.58357	0.286451
4.87791	1.52117	4.98254				2.30562	7.02316	2.61284				0.49844	7.44869	0.933408				1.74753	8.59153	0.285965
4.87952	1.52477	4.98419				2.3015	7.02828	2.60817				0.50085	7.45846	0.937921				1.74657	8.59425	0.285808
4.88402	1.52681	4.98878				2.29899	7.03837	2.60532				0.49892	7.46854	0.934307				1.74206	8.60732	0.28507
4.8874	1.52977	4.99224				2.3006	7.03727	2.60715				0.49941	7.47654	0.935225				1.73878	8.63128	0.284533
4.88628	1.53288	4.99109				2.29873	7.05784	2.60503				0.50166	7.48468	0.939438				1.74213	8.63424	0.285081
4.88966	1.53538	4.99455				2.30034	7.06385	2.60685				0.5015	7.49292	0.939139				1.7335	8.64202	0.283669
4.8924	1.53891	4.99734				2.29989	7.07162	2.60634				0.5023	7.50376	0.940637				1.73266	8.65888	0.283531
4.89336	1.54147	4.99832				2.29725	7.08562	2.60335				0.50246	7.51339	0.940936				1.73562	8.67368	0.284016
4.89851	1.54408	5.00359				2.2986	7.08751	2.60488				0.50375	7.52193	0.943352				1.73685	8.66838	0.284217
4.90109	1.54761	5.00622				2.29725	7.10112	2.60335				0.5044	7.52659	0.944569				1.69776	8.71224	0.27782
4.90318	1.54995	5.00836				2.29693	7.10841	2.60299				0.50665	7.53867	0.948783				1.69351	8.68429	0.277125
4.9064	1.55108	5.01164				2.29828	7.11202	2.60452				0.50617	7.5444	0.947884				1.6946	8.71988	0.277303
4.91284	1.55599	5.01822				2.29705	7.11887	2.60313				0.50729	7.55535	0.949981				1.69782	8.73662	0.27783
4.91107	1.55595	5.01641				2.29731	7.1313	2.60342				0.50971	7.55723	0.954513				1.6984	8.7625	0.277925
4.91397	1.56098	5.01938				2.3004	7.13692	2.60692				0.5081	7.57128	0.951498				1.69931	8.76805	0.278074
4.91413	1.56333	5.01954				2.30143	7.14321	2.60809				0.50343	7.57868	0.942753				1.70265	8.78651	0.278621
4.91574	1.568	5.02118				2.30208	7.15058	2.60883				0.50536	7.58905	0.946367				1.70626	8.79574	0.279211
4.91847	1.56851	5.02397				2.30349	7.15972	2.61042				0.50424	7.59719	0.94427				1.70671	8.80343	0.279285
4.92169	1.57247	5.02726				2.30613	7.16624	2.61342				0.49973	7.60563	0.935824				1.70755	8.81705	0.279422
4.92395	1.5747	5.02957				2.30749	7.17604	2.61496				0.49425	7.61276	0.925562				1.70781	8.82232	0.279465
4.9262	1.57855	5.03187				2.30704	7.18415	2.61445				0.49586	7.62209	0.928577				1.71231	8.82485	0.280201
4.92781	1.57915	5.03351				2.30794	7.1856	2.61547				0.49667	7.63124	0.930094				1.71688	8.83448	0.280949
4.93167	1.58214	5.03746				2.30781	7.19253	2.61532				0.49619	7.63944	0.929195				1.71952	8.84511	0.281381
4.93184	1.58601	5.03763				2.30832	7.20448	2.6159				0.49731	7.64655	0.931292				1.7201	8.86242	0.281476
4.93393	1.58637	5.03977				2.30716	7.20981	2.61458				0.49876	7.65805	0.934007				1.7203	8.86301	0.281509
4.93296	1.59064	5.03877				2.306	7.21464	2.61327				0.49828	7.66522	0.933109				1.72165	8.86782	0.28173
4.93666	1.59334	5.04255				2.30523	7.22556	2.6124				0.50021	7.67517	0.936723				1.72629	8.88265	0.282489
4.93956	1.59422	5.04552				2.3024	7.23365	2.60919				0.49844	7.68395	0.933408				1.72777	8.88804	0.282731
4.94262	1.59606	5.04864				2.29622	7.24478	2.60218				0.49908	7.69133	0.934607				1.73105	8.90036	0.283268
4.94214	1.60192	5.04815				2.293	7.2464	2.59854				0.4986	7.69782	0.933708				1.7326	8.90784	0.283522
4.94423	1.6029	5.05029				2.29525	7.26428	2.60109				0.4986	7.70682	0.933708				1.73466	8.91844	0.283859
4.94713	1.60405	5.05325				2.29564	7.26861	2.60153				0.49844	7.71961	0.933408				1.73755	8.93355	0.284332
4.94745	1.6096	5.05358				2.29538	7.27905	2.60123				0.49844	7.7246	0.933408				1.73852	8.93235	0.28449
4.94616	1.61392	5.05226				2.29577	7.29227	2.60167				0.49828	7.73186	0.933109				1.73904	8.94229	0.284575
4.9497	1.62105	5.05587				2.29461	7.29822	2.60036				0.49973	7.74144	0.935824				1.71972	8.95934	0.281414
4.95003	1.62157	5.05621				2.29474	7.30338	2.60051				0.49699	7.74816	0.930693				1.70471	8.9578	0.278958
4.94616	1.62664	5.05226				2.29486	7.31302	2.60064				0.42713	7.7583	0.799869				1.68469	8.97305	0.275682
4.94536	1.62807	5.05144				2.29454	7.32367	2.60028				0.43292	7.76512	0.810712				1.68263	8.97386	0.275344
4.94504	1.63136	5.05111				2.29854	7.32759	2.60481				0.4334	7.77239	0.81161				1.67497	8.97282	0.274091
4.94729	1.63362	5.05341				2.29641	7.33776	2.6024				0.43469	7.77994	0.814026				1.67419	8.97674	0.273963
4.94922	1.63611	5.05538				2.29647	7.34615	2.60247				0.43405	7.78809	0.812828				1.67297	8.97653	0.273764
4.94729	1.64088	5.05341				2.2968	7.35948	2.60284				0.43485	7.79417	0.814326				1.66518	8.98038	0.272489
4.94874	1.64116	5.05489				2.29712	7.3591	2.6032				0.43501	7.80566	0.814625				1.66106	8.9924	0.271815
4.94858	1.64245	5.05473				2.29738	7.36927	2.6035				0.43373	7.81268	0.812228				1.66344	8.99805	0.272204
4.95147	1.64693	5.05768				2.29429	7.3849	2.6				0.43469	7.82111	0.814026				1.66589	9.00297	0.272605
4.95405	1.64977	5.06032				2.29016	7.38692	2.59532				0.43485	7.82876	0.814326				1.66634	9.01927	0.272679
4.95647	1.65407	5.06279				2.2881	7.39477	2.59298				0.43582	7.83532	0.816142				1.66782	9.0152	0.272921
4.96065	1.654	5.06706				2.28791	7.4026	2.59277				0.43598	7.84072	0.816442				1.6646	9.03167	0.272394
4.96532	1.65852	5.07183				2.28907	7.41728	2.59408				0.43791	7.84764	0.820056				1.66202	9.0391	0.271972
4.96806	1.66052	5.07463				2.28862	7.42167	2.59357				0.43759	7.86079	0.819457				1.66099	9.0438	0.271803
4.9716	1.66478	5.07824				2.28797	7.44093	2.59284				0.43952	7.86837	0.823071				1.6635	9.05362	0.272214
4.97353	1.66709	5.08021				2.28823	7.45193	2.59313				0.44081	7.87576	0.825487				1.66614	9.05511	0.272646
4.97852	1.67096	5.08531				2.28933	7.45773	2.59438				0.44033	7.88592	0.824588				1.66891	9.05505	0.273099
4.98158	1.67235	5.08844				2.28707	7.46566	2.59182				0.44129	7.89376	0.826386				1.67014	9.0704	0.273301
4.98464	1.67527	5.09156				2.2845	7.47454	2.5889				0.4421	7.8993	0.827903				1.66808	9.08772	0.272964
4.98737	1.67489	5.09435				2.28669	7.48237	2.59139				0.44017	7.90986	0.824288				1.66911	9.09247	0.273132
4.99108	1.67931	5.09814				2.28688	7.49115	2.5916				0.4429	7.9161	0.829401				1.67001	9.1046	0.273279
4.99333	1.68288	5.10044				2.28508	7.49885	2.58956				0.44274	7.92213	0.829101				1.66505	9.11503	0.272468
4.99719	1.67975	5.10438				2.28456	7.5138	2.58897				0.44387	7.93303	0.831217				1.63511	9.12245	0.267568
4.99864	1.68594	5.10586				2.28257	7.52051	2.58672				0.44564	7.94291	0.834532				1.61804	9.13079	0.264775
5.00331	1.68865	5.11063				2.28424	7.5296	2.58861				0.44499	7.94751	0.833315				1.5769	9.14962	0.258043
5.00556	1.69167	5.11293				2.28662	7.5404	2.59131				0.44757	7.95348	0.838146				1.54992	9.14761	0.253628
5.00894	1.69572	5.11638				2.28585	7.54594	2.59043				0.44628	7.96407	0.83573				1.54644	9.16618	0.253058
5.01088	1.69871	5.11837				2.28637	7.55433	2.59102				0.44725	7.97072	0.837547				1.54483	9.16137	0.252795
5.00782	1.70078	5.11524				2.28437	7.56087	2.58876				0.44789	7.97883	0.838745				1.54451	9.18399	0.252743
5.00733	1.70342	5.11474				2.28379	7.57279	2.5881				0.44934	7.98784	0.841461				1.53691	9.19484	0.251499
5.01055	1.70601	5.11803				2.28373	7.57896	2.58803				0.45079	7.99519	0.844176				1.53214	9.19928	0.250718
5.00894	1.70864	5.11638				2.28179	7.58887	2.58583				0.44934	8.00444	0.841461				1.5297	9.20444	0.250319
5.01007	1.7123	5.11754				2.28109	7.59126	2.58504				0.44982	8.01046	0.84236				1.5268	9.22269	0.249845
5.01168	1.71949	5.11918				2.28257	7.60406	2.58672				0.44998	8.02165	0.842659				1.52397	9.24762	0.249381
5.01506	1.71773	5.12264				2.28263	7.61148	2.58678				0.44934	8.03002	0.841461				1.51772	9.25152	0.248359
5.01828	1.72413	5.12592				2.28089	7.621	2.58481				0.44789	8.03732	0.838745				1.51386	9.25655	0.247727
5.01072	1.73019	5.1182				2.27645	7.63478	2.57978				0.45047	8.04685	0.843577				1.51321	9.25966	0.247621
5.00251	1.73094	5.10982				2.27046	7.6351	2.57299				0.45079	8.05501	0.844176				1.51637	9.27873	0.248138
4.98335	1.73533	5.09025				2.26801	7.6466	2.57022				0.45127	8.06449	0.845075				1.51283	9.27919	0.247559
4.97884	1.73956	5.08564				2.26718	7.65376	2.56928				0.45176	8.07509	0.845993				1.51366	9.28856	0.247694
4.97868	1.74223	5.08547				2.26731	7.66341	2.56942				0.45224	8.08104	0.846891				1.51386	9.29848	0.247727
4.96001	1.74772	5.0664				2.26795	7.67052	2.57015				0.45256	8.09159	0.847491				1.51379	9.30184	0.247716
4.94552	1.75076	5.0516				2.26995	7.6858	2.57241				0.45369	8.10245	0.849607				1.51411	9.31627	0.247768
4.94069	1.75604	5.04667				2.27078	7.69323	2.57336				0.45594	8.10655	0.85382				1.51553	9.31215	0.248
4.93425	1.76824	5.04009				2.27085	7.6901	2.57343				0.45819	8.11225	0.858034				1.51656	9.32899	0.248169
4.92185	1.77114	5.02743				2.27181	7.70509	2.57452				0.45626	8.12932	0.854419				1.50497	9.33132	0.246272
4.91477	1.77956	5.02019				2.27336	7.71501	2.57628				0.45658	8.13377	0.855019				1.50194	9.33544	0.245776
4.9101	1.79116	5.01542				2.27297	7.72099	2.57584				0.45819	8.14519	0.858034				1.50394	9.33989	0.246104
4.90543	1.79413	5.01065				2.27259	7.727	2.57541				0.45932	8.15384	0.86015				1.49879	9.34864	0.245261
4.89529	1.80047	5.0003				2.27445	7.73524	2.57751				0.45948	8.16109	0.860449				1.50175	9.35578	0.245745
4.88515	1.80335	4.98994				2.2742	7.74353	2.57723				0.45787	8.16902	0.857434				1.50233	9.36297	0.24584
4.8478	1.80708	4.95179				2.27143	7.75108	2.57409				0.46077	8.17725	0.862865				1.50394	9.36918	0.246104
4.71789	1.81095	4.81909				2.27072	7.75835	2.57329				0.46109	8.18817	0.863464				1.50626	9.36889	0.246483
4.71451	1.81332	4.81564				2.26898	7.76508	2.57132				0.46158	8.20087	0.864382				1.50722	9.37728	0.24664
4.71403	1.81765	4.81515				2.26962	7.77743	2.57204				0.46254	8.20622	0.86618				1.50581	9.38658	0.24641
4.71419	1.82055	4.81531				2.26834	7.789	2.57059				0.46351	8.21767	0.867996				1.5042	9.39625	0.246146
4.71065	1.82504	4.8117				2.26911	7.79321	2.57146				0.46496	8.22505	0.870712				1.49216	9.41545	0.244176
4.71081	1.83042	4.81186				2.26486	7.8029	2.56665				0.46447	8.23629	0.869794				1.48881	9.42968	0.243628
4.7121	1.83702	4.81318				2.26241	7.80833	2.56387				0.46624	8.24116	0.873109				1.43884	9.43543	0.235451
4.71532	1.83639	4.81647				2.26003	7.82105	2.56117				0.46544	8.24935	0.87161				1.43832	9.43553	0.235366
4.71789	1.84045	4.81909				2.25893	7.82787	2.55993				0.46463	8.25934	0.870094				1.43736	9.44714	0.235209
4.72288	1.84384	4.82419				2.2617	7.8413	2.56307				0.45836	8.26824	0.858352				1.43781	9.45699	0.235282
4.72787	1.84735	4.82928				2.26299	7.8475	2.56453				0.45256	8.27745	0.847491				1.43762	9.49748	0.235251
4.72916	1.84652	4.8306				2.26093	7.85745	2.56219				0.45031	8.28586	0.843277				1.43987	9.50062	0.235619
4.73463	1.85354	4.83619				2.25739	7.85819	2.55818				0.44998	8.2915	0.842659				1.44296	9.52133	0.236125
4.73898	1.8605	4.84063				2.24689	7.86993	2.54628				0.45176	8.30124	0.845993				1.44367	9.52154	0.236241
4.74059	1.86774	4.84228				2.24651	7.87689	2.54585				0.44934	8.30744	0.841461				1.43942	9.53447	0.235546
4.7422	1.87105	4.84392				2.24689	7.88672	2.54628				0.45159	8.31981	0.845674				1.43259	9.53479	0.234428
4.74252	1.87437	4.84425				2.24657	7.89513	2.54592				0.45047	8.32782	0.843577				1.43234	9.54213	0.234387
4.74574	1.88179	4.84754				2.24438	7.90834	2.54344				0.45127	8.33281	0.845075				1.43472	9.55761	0.234777
4.74751	1.88837	4.84935				2.24445	7.91953	2.54352				0.45208	8.34358	0.846592				1.43704	9.56969	0.235156
4.75041	1.88922	4.85231				2.23942	7.92507	2.53782				0.45401	8.35128	0.850206				1.43839	9.58241	0.235377
4.75266	1.89291	4.85461				2.23376	7.93636	2.5314				0.45401	8.35971	0.850206				1.44116	9.59339	0.23583
4.75202	1.89676	4.85395				2.2317	7.94746	2.52907				0.4532	8.36414	0.848689				1.44167	9.59318	0.235914
4.74735	1.90213	4.84918				2.23125	7.95189	2.52856				0.45433	8.37296	0.850805				1.44373	9.60776	0.236251
4.74848	1.90459	4.85034				2.23112	7.96111	2.52841				0.45465	8.37946	0.851404				1.44631	9.6198	0.236673
4.74928	1.90961	4.85115				2.22873	7.97045	2.5257				0.45465	8.3873	0.851404				1.44773	9.62387	0.236906
4.75154	1.91105	4.85346				2.22725	7.97358	2.52402				0.45417	8.39045	0.850506				1.45056	9.64475	0.237369
4.75556	1.91757	4.85757				2.22893	7.98554	2.52593				0.45401	8.40754	0.850206				1.45397	9.64225	0.237927
4.75717	1.91868	4.85921				2.227	7.99302	2.52374				0.45562	8.4141	0.853221				1.45545	9.64417	0.238169
4.75991	1.92404	4.86201				2.22416	7.99759	2.52052				0.45594	8.42033	0.85382				1.45758	9.66289	0.238517
4.7612	1.92244	4.86333				2.22474	8.00827	2.52118				0.45739	8.43058	0.856536				1.46292	9.66937	0.239391
4.76474	1.92747	4.86695				2.22242	8.01889	2.51855				0.45723	8.43641	0.856236				1.46389	9.68219	0.23955
4.76731	1.92871	4.86957				2.21985	8.02495	2.51564				0.45707	8.44558	0.855936				1.46807	9.69023	0.240234
4.77086	2.12931	4.8732				2.21689	8.03117	2.51228				0.45852	8.45233	0.858652				1.46698	9.69623	0.240056
4.7744	2.1972	4.87681				2.21206	8.03649	2.50681				0.46045	8.46013	0.862266				1.46794	9.70409	0.240213
4.77762	2.37555	4.8801				2.2118	8.04926	2.50652				0.46109	8.47032	0.863464				1.46801	9.70525	0.240224
4.77826	2.42518	4.88076				2.21096	8.05756	2.50556				0.46061	8.47531	0.862566				1.47052	9.71904	0.240635
4.78035	2.45906	4.88289				2.2042	8.06619	2.4979				0.4598	8.4815	0.861049				1.4711	9.72418	0.24073
3.6976	2.48717	3.77692				2.20266	8.06681	2.49616				0.46125	8.48868	0.863764				1.47335	9.74357	0.241098
3.39866	2.52155	3.47156				2.20201	8.07812	2.49542				0.4619	8.49757	0.864981				1.47496	9.74596	0.241361
2.96562	2.53857	3.02923				2.20085	8.08582	2.49411				0.46174	8.50404	0.864682				1.47747	9.75768	0.241772
2.89753	2.5548	2.95968				2.20008	8.09973	2.49323				0.46319	8.51572	0.867397				1.48044	9.76083	0.242258
2.86066	2.56871	2.92202				2.19802	8.10735	2.4909				0.46254	8.52248	0.86618				1.48346	9.77874	0.242752
2.84247	2.58461	2.90344				2.19647	8.11443	2.48914				0.46238	8.52967	0.86588				1.48308	9.78519	0.24269
2.82074	2.59924	2.88125				2.193	8.12431	2.48521				0.46431	8.53831	0.869494				1.47342	9.79112	0.241109
2.81108	2.61195	2.87138				2.17484	8.12404	2.46463				0.46512	8.54525	0.871011				1.46582	9.80562	0.239866
2.8077	2.66164	2.86793				2.17065	8.13245	2.45988				0.46657	8.5561	0.873727				1.46408	9.81615	0.239581
2.80014	2.69487	2.8602				2.16357	8.14226	2.45186				0.46673	8.5652	0.874026				1.46453	9.82585	0.239655
2.79901	2.72337	2.85905				2.15861	8.15602	2.44624				0.46769	8.5704	0.875824				1.46002	9.81892	0.238917
2.79273	2.73342	2.85264				2.15462	8.15678	2.44172				0.46866	8.58274	0.87764				1.45378	9.83434	0.237896
2.77357	2.74607	2.83306				2.15301	8.1685	2.43989				0.46898	8.59016	0.87824				1.45539	9.84275	0.238159
2.68874	2.76027	2.74641				2.15211	8.18137	2.43887				0.46818	8.59887	0.876742				1.45462	9.85586	0.238033
2.66008	2.77762	2.71714				2.14985	8.19092	2.43631				0.46898	8.60494	0.87824				1.45642	9.86168	0.238328
2.64366	2.78875	2.70037				2.14676	8.2008	2.43281				0.46898	8.61456	0.87824				1.45745	9.86843	0.238496
2.63561	2.79865	2.69215				2.14374	8.20688	2.42939				0.46946	8.62363	0.879139				1.45726	9.87771	0.238465
2.63336	2.81641	2.68985				2.14238	8.21543	2.42785				0.46882	8.63053	0.87794				1.45983	9.88011	0.238886
2.62708	2.82434	2.68343				2.14103	8.22385	2.42632				0.47011	8.64138	0.880356				1.46015	9.89713	0.238938
2.62161	2.83813	2.67784				2.13813	8.23148	2.42303				0.47188	8.64949	0.88367				1.46273	9.90575	0.23936
2.62096	2.85108	2.67718				2.13762	8.24084	2.42245				0.47365	8.65998	0.886985				1.45455	9.90842	0.238022
2.61662	2.85756	2.67275				2.13633	8.24903	2.42099				0.47349	8.66604	0.886685				1.4559	9.91751	0.238243
2.60857	2.87982	2.66453				2.13556	8.25535	2.42012				0.47284	8.67326	0.885468				1.45674	9.92113	0.23838
2.60326	2.89059	2.6591				2.12815	8.2657	2.41172				0.47349	8.67924	0.886685				1.4579	9.92817	0.23857
2.59778	2.90274	2.6535				2.12519	8.27186	2.40837				0.47365	8.69165	0.886985				1.46176	9.93715	0.239201
2.59424	2.91414	2.64989				2.12526	8.28218	2.40844				0.47574	8.70046	0.890899				1.4608	9.94465	0.239044
2.59022	2.92361	2.64578				2.1239	8.29425	2.4069				0.47317	8.70903	0.886086				1.45816	9.94981	0.238612
2.58474	2.93294	2.64018				2.12249	8.29923	2.40531				0.47542	8.71694	0.8903				1.45835	9.95647	0.238643
2.57814	2.94287	2.63344				2.12139	8.30739	2.40406				0.47542	8.72719	0.8903				1.46144	9.97401	0.239149
2.56494	2.95392	2.61996				2.11959	8.31727	2.40202				0.47622	8.73517	0.891798				1.46305	9.97804	0.239413
2.55979	2.96415	2.6147				2.11772	8.32663	2.3999				0.47639	8.74364	0.892116				1.46138	9.98846	0.239139
2.55834	2.97449	2.61322				2.1174	8.33757	2.39954				0.47816	8.75477	0.895431				1.45371	9.99354	0.237884
2.55384	2.98199	2.60862				2.11573	8.3411	2.39765				0.47735	8.75951	0.893914				1.44934	10	0.237169
2.55174	2.99045	2.60648				2.11489	8.35141	2.39669				0.47735	8.76572	0.893914				1.45056	10.0064	0.237369
2.54241	3.00267	2.59695				2.1147	8.35785	2.39648				0.47687	8.78339	0.893015				1.45307	10.019	0.237779
2.53532	3.01397	2.5897				2.11141	8.36872	2.39275				0.45948	8.78779	0.860449				1.44502	10.0125	0.236462
2.52953	3.02698	2.58379				2.10935	8.37337	2.39041				0.45884	8.79501	0.859251				1.43195	10.0648	0.234323
2.52727	3.0381	2.58148				2.10504	8.38584	2.38553				0.45578	8.80426	0.853521				1.43092	10.0804	0.234155
2.52373	3.08593	2.57787				2.10439	8.39459	2.38479				0.45707	8.81027	0.855936				1.4324	10.0858	0.234397
2.49186	3.10539	2.54531				2.1022	8.3969	2.38231				0.45739	8.82123	0.856536				1.43407	10.0982	0.23467
2.47705	3.11824	2.53018				2.10014	8.40421	2.37998				0.45658	8.83236	0.855019				1.43375	10.1104	0.234618
2.45	3.13442	2.50255				2.09596	8.41258	2.37524				0.45771	8.83859	0.857135				1.43375	10.1409	0.234618
2.43809	3.14526	2.49039				2.093	8.41761	2.37189				0.4598	8.84566	0.861049				1.43601	10.1499	0.234988
2.18455	3.15959	2.23141				2.09222	8.42898	2.371				0.46093	8.8581	0.863165				1.44122	10.1666	0.23584
2.13319	3.16855	2.17895				2.091	8.44482	2.36962				0.4619	8.86812	0.864981				1.43981	10.1747	0.23561
2.11629	3.17698	2.16169				2.08997	8.45156	2.36845				0.46045	8.87243	0.862266				1.4418	10.1809	0.235935
2.09617	3.1902	2.14113				2.08559	8.45726	2.36349				0.46061	8.88151	0.862566				1.44322	10.1957	0.236168
2.0878	3.19938	2.13258				2.08578	8.46716	2.3637				0.45256	8.88889	0.847491				1.43208	10.1997	0.234345
2.08442	3.20931	2.12913				2.07819	8.46934	2.3551				0.44773	8.89437	0.838446				1.43201	10.2069	0.234333
2.08377	3.2195	2.12847				2.07278	8.48593	2.34897				0.44918	8.90746	0.841161				1.43285	10.2145	0.234471
2.0841	3.2272	2.1288				2.07097	8.48834	2.34692				0.44854	8.91432	0.839963				1.43362	10.2203	0.234597
2.07122	3.23641	2.11565				2.07136	8.50242	2.34736				0.4487	8.92286	0.840262				1.43568	10.2436	0.234934
2.06446	3.24598	2.10874				2.06763	8.51157	2.34314				0.4495	8.92698	0.84176				1.43414	10.2518	0.234682
2.06687	3.26337	2.11121				2.06511	8.52386	2.34028				0.44934	8.93702	0.841461				1.42976	10.2607	0.233965
2.06912	3.26128	2.1135				2.06389	8.5283	2.3389				0.45159	8.94629	0.845674				1.43201	10.2681	0.234333
2.06864	3.27116	2.11301				2.06061	8.53627	2.33518				0.45031	8.95358	0.843277				1.43137	10.2762	0.234228
2.06993	3.28687	2.11433				2.0588	8.5441	2.33313				0.4487	8.96311	0.840262				1.41585	10.2883	0.231689
2.06864	3.29618	2.11301				2.05417	8.54886	2.32788				0.45031	8.96758	0.843277				1.41553	10.2888	0.231636
2.06816	3.30433	2.11252				2.05101	8.55993	2.3243				0.4495	8.97901	0.84176				1.41443	10.3123	0.231456
2.06623	3.3093	2.11055				2.04818	8.56575	2.32109				0.4495	8.98505	0.84176				1.41553	10.3206	0.231636
2.06188	3.31585	2.10611				2.04766	8.57843	2.3205				0.45095	8.99329	0.844476				1.41559	10.3503	0.231646
2.06285	3.32692	2.1071				2.04605	8.58218	2.31868				0.44709	9.0019	0.837247				1.41727	10.3622	0.231921
2.06043	3.33157	2.10463				2.04354	8.58486	2.31584				0.44821	9.0124	0.839345				1.41817	10.3698	0.232068
2.06091	3.33922	2.10512				2.04309	8.59127	2.31533				0.4495	9.01898	0.84176				1.42029	10.3705	0.232415
2.06075	3.34642	2.10495				2.0418	8.60666	2.31386				0.44805	9.02404	0.839045				1.4127	10.3818	0.231173
2.0622	3.3518	2.10644				2.03884	8.61638	2.31051				0.4487	9.0298	0.840262				1.40915	10.3904	0.230592
2.06574	3.36087	2.11005				2.0362	8.62101	2.30752				0.44902	9.04286	0.840861				1.38127	10.4007	0.22603
2.06558	3.36684	2.10989				2.03279	8.62659	2.30365				0.44757	9.04878	0.838146				1.34579	10.4145	0.220224
2.06574	3.37404	2.11005				2.0326	8.63454	2.30344				0.44741	9.05617	0.837846				1.33781	10.427	0.218918
2.0659	3.37978	2.11021				2.03054	8.64477	2.3011				0.44693	9.05709	0.836948				1.33414	10.4356	0.218318
2.06478	3.38723	2.10907				2.02912	8.6516	2.29949				0.44628	9.0724	0.83573				1.32905	10.5013	0.217485
2.0622	3.39582	2.10644				2.02294	8.65824	2.29249				0.44548	9.08211	0.834232				1.32879	10.5159	0.217442
2.06124	3.39993	2.10545				2.01843	8.6666	2.28738				0.44548	9.08872	0.834232				1.3286	10.5269	0.217411
2.06124	3.40718	2.10545				2.01927	8.67832	2.28833				0.44677	9.09953	0.836648				1.32866	10.5286	0.217421
2.06285	3.41329	2.1071				2.01444	8.68531	2.28286				0.44516	9.10345	0.833633				1.32635	10.5385	0.217043
2.06381	3.42151	2.10808				2.00085	8.69584	2.26746				0.44564	9.11069	0.834532				1.32783	10.5488	0.217285
2.0659	3.42781	2.11021				1.99667	8.70399	2.26272				0.44725	9.12097	0.837547				1.32976	10.5545	0.217601
2.06751	3.43419	2.11186				1.99312	8.71336	2.2587				0.44741	9.12242	0.837846				1.3286	10.5621	0.217411
2.07089	3.44002	2.11531				1.98733	8.7232	2.25214				0.4487	9.14234	0.840262				1.32622	10.5762	0.217022
2.07218	3.4494	2.11663				1.98559	8.7313	2.25016				0.44789	9.14806	0.838745				1.32705	10.5749	0.217158
2.07589	3.45394	2.12042				1.98469	8.73924	2.24914				0.44677	9.14648	0.836648				1.32796	10.5941	0.217306
2.07589	3.46226	2.12042				1.98147	8.74735	2.2455				0.44773	9.15922	0.838446				1.32409	10.5971	0.216673
2.07476	3.46682	2.11926				1.97709	8.75644	2.24053				0.44805	9.17968	0.839045				1.32622	10.6079	0.217022
2.07363	3.47466	2.11811				1.97361	8.76838	2.23659				0.44789	9.17852	0.838745				1.32783	10.6166	0.217285
2.0754	3.49029	2.11992				1.96981	8.7761	2.23228				0.44854	9.19357	0.839963				1.33092	10.6222	0.217791
2.07363	3.49803	2.11811				1.9682	8.78905	2.23046				0.44709	9.19534	0.837247				1.33118	10.65	0.217833
2.0746	3.50305	2.1191				1.96473	8.79455	2.22652				0.44757	9.20513	0.838146				1.33382	10.6625	0.218265
2.07315	3.51174	2.11762				1.96357	8.80545	2.22521				0.44725	9.21312	0.837547				1.3333	10.6724	0.21818
2.05995	3.52526	2.10414				1.9608	8.81488	2.22207				0.44773	9.22475	0.838446				1.33272	10.689	0.218085
2.00232	3.53167	2.04527				1.96022	8.81921	2.22141				0.44934	9.23218	0.841461				1.33317	10.6947	0.218159
1.99894	3.53997	2.04182				1.95758	8.82985	2.21842				0.44757	9.24027	0.838146				1.33478	10.6962	0.218423
1.99926	3.5464	2.04215				1.95597	8.83526	2.2166				0.44805	9.24437	0.839045				1.33594	10.7064	0.218612
1.99636	3.55434	2.03918				1.95256	8.84494	2.21273				0.44918	9.2558	0.841161				1.33658	10.7228	0.218717
1.99668	3.55925	2.03951				1.95037	8.85133	2.21025				0.45079	9.26299	0.844176				1.33826	10.7341	0.218992
1.99427	3.56681	2.03705				1.94766	8.85777	2.20718				0.45111	9.27431	0.844775				1.33169	10.7404	0.217917
1.99475	3.57277	2.03754				1.94695	8.86837	2.20638				0.45111	9.28282	0.844775				1.33111	10.747	0.217822
1.99362	3.58287	2.03638				1.94798	8.87465	2.20754				0.4487	9.29767	0.840262				1.32808	10.7498	0.217326
1.99443	3.58734	2.03721				1.94547	8.88484	2.2047				0.45031	9.30014	0.843277				1.32074	10.773	0.216125
1.99507	3.59373	2.03787				1.94457	8.89257	2.20368				0.45015	9.31266	0.842978				1.3192	10.7738	0.215873
1.99765	3.59672	2.0405				1.94245	8.89882	2.20128				0.4532	9.31951	0.848689				1.31521	10.786	0.21522
1.99765	3.60761	2.0405				1.94019	8.90884	2.19871				0.45385	9.32652	0.849906				1.31559	10.7909	0.215282
1.99765	3.61498	2.0405				1.93929	8.91812	2.19769				0.45417	9.33802	0.850506				1.30877	10.8042	0.214166
1.99829	3.6221	2.04115				1.93717	8.92362	2.19529				0.45514	9.34342	0.852322				1.29937	10.817	0.212628
1.99878	3.62488	2.04165				1.93382	8.92951	2.1915				0.45626	9.35333	0.854419				1.2955	10.8276	0.211995
2.00006	3.63455	2.04296				1.93221	8.93959	2.18967				0.45594	9.36538	0.85382				1.2966	10.8329	0.212175
2.00183	3.64119	2.04477				1.93066	8.94931	2.18792				0.45771	9.3728	0.857135				1.29563	10.8353	0.212016
2.0028	3.64691	2.04576				1.92867	8.95189	2.18566				0.45707	9.38179	0.855936				1.29563	10.8497	0.212016
2.00006	3.6509	2.04296				1.92654	8.9643	2.18325				0.45964	9.38852	0.860749				1.29769	10.8553	0.212353
2.00103	3.65771	2.04395				1.91766	8.97059	2.17318				0.46013	9.40295	0.861667				1.29318	10.862	0.211615
2.00087	3.66508	2.04379				1.91341	8.97772	2.16837				0.46045	9.40832	0.862266				1.29312	10.8847	0.211605
2.00087	3.67225	2.04379				1.91566	8.9895	2.17092				0.4619	9.41745	0.864981				1.29467	10.8851	0.211859
2.00039	3.67488	2.0433				1.9136	8.99325	2.16858				0.46479	9.42553	0.870393				1.29718	10.891	0.21227
2.00039	3.68638	2.0433				1.91289	9.00689	2.16778				0.46383	9.43024	0.868596				1.29879	10.9027	0.212533
1.99894	3.69312	2.04182				1.90639	9.01368	2.16041				0.42036	9.44096	0.787191				1.2993	10.919	0.212617
1.99894	3.69817	2.04182				1.90426	9.018	2.158				0.42101	9.45027	0.788408				1.30297	10.9321	0.213217
1.99958	3.70932	2.04247				1.90194	9.02667	2.15537				0.42439	9.46007	0.794738				1.30194	10.9341	0.213049
1.99379	3.7153	2.03656				1.89808	9.03952	2.15099				0.42439	9.46653	0.794738				1.29724	10.9386	0.212279
1.99556	3.72059	2.03837				1.89879	9.0545	2.1518				0.42423	9.47582	0.794438				1.29737	10.9541	0.212301
1.99572	3.72794	2.03853				1.89769	9.0647	2.15055				0.42375	9.4809	0.793539				1.3002	10.9655	0.212764
1.99443	3.74279	2.03721				1.89203	9.06838	2.14414				0.42326	9.49075	0.792622				1.30162	10.9907	0.212996
1.99411	3.74137	2.03688				1.89068	9.07502	2.14261				0.42262	9.50094	0.791423				1.30046	10.9981	0.212806
1.99234	3.74593	2.03508				1.88701	9.0836	2.13845				0.4231	9.50831	0.792322				1.30336	11.0076	0.213281
1.99201	3.76223	2.03474				1.88449	9.09463	2.13559				0.42375	9.51615	0.793539				1.30523	10.9875	0.213587
1.99298	3.76718	2.03573				1.8843	9.10541	2.13538				0.42262	9.52335	0.791423				1.30407	11.0257	0.213397
1.99073	3.77676	2.03343				1.88205	9.11287	2.13283				0.42085	9.53215	0.788109				1.30091	11.0396	0.21288
1.99024	3.78491	2.03293				1.88263	9.1163	2.13349				0.4231	9.5386	0.792322				1.29151	11.0459	0.211342
1.98896	3.79434	2.03162				1.87896	9.12698	2.12933				0.42439	9.54554	0.794738				1.29248	11.0505	0.211501
1.98799	3.79481	2.03063				1.87651	9.13596	2.12655				0.42439	9.55668	0.794738				1.29389	11.0533	0.211731
1.9867	3.80888	2.02932				1.87277	9.14296	2.12231				0.42455	9.56337	0.795037				1.29344	11.0708	0.211658
1.98783	3.81197	2.03047				1.8693	9.14886	2.11838				0.42391	9.56926	0.793839				1.29306	11.0749	0.211595
1.98155	3.82014	2.02406				1.86717	9.15888	2.11597				0.42423	9.57901	0.794438				1.29293	11.0935	0.211574
1.98284	3.82828	2.02537				1.8644	9.16688	2.11283				0.42455	9.58803	0.795037				1.29331	11.0913	0.211636
1.97254	3.83239	2.01485				1.86415	9.17321	2.11254				0.42616	9.59605	0.798052				1.29447	11.1023	0.211826
1.95708	3.84048	1.99906				1.8626	9.18791	2.11079				0.42519	9.60407	0.796236				1.29705	11.1085	0.212248
1.95837	3.8449	2.00038				1.86202	9.1902	2.11013				0.42632	9.61087	0.798352				1.29724	11.1188	0.212279
1.95354	3.85008	1.99544				1.8588	9.19723	2.10648				0.42664	9.61845	0.798951				1.29769	11.119	0.212353
1.94952	3.85946	1.99134				1.85861	9.20568	2.10626				0.42745	9.62736	0.800468				1.29949	11.1348	0.212648
1.94823	3.86542	1.99002				1.85719	9.21461	2.10466				0.42954	9.63464	0.804382				1.29892	11.1373	0.212554
1.94968	3.86951	1.9915				1.85693	9.21898	2.10436				0.43002	9.64422	0.805281				1.29769	11.1475	0.212353
1.94968	3.8776	1.9915				1.85565	9.22906	2.10291				0.43035	9.64945	0.805899				1.29409	11.1495	0.211764
1.94984	3.87911	1.99166				1.85417	9.23927	2.10123				0.43067	9.6602	0.806498				1.29029	11.1658	0.211142
1.95064	3.8872	1.99248				1.85307	9.24594	2.09999				0.42954	9.66862	0.804382				1.29299	11.1732	0.211584
1.9508	3.89644	1.99265				1.85262	9.25334	2.09948				0.42085	9.67414	0.788109				1.29203	11.1819	0.211427
1.95129	3.89968	1.99315				1.84992	9.25967	2.09642				0.42181	9.68217	0.789906				1.29531	11.1792	0.211964
1.95177	3.90778	1.99364				1.84818	9.268	2.09444				0.42101	9.69203	0.788408				1.2937	11.1883	0.2117
1.95241	3.91417	1.99429				1.84927	9.27701	2.09568				0.42149	9.69942	0.789307				1.29132	11.1962	0.211311
1.95306	3.91979	1.99495				1.85043	9.28303	2.09699				0.42101	9.70977	0.788408				1.29351	11.2052	0.211669
1.95451	3.92641	1.99644				1.8514	9.29465	2.09809				0.4223	9.71648	0.790824				1.29518	11.2154	0.211942
1.95531	3.93308	1.99725				1.85011	9.30258	2.09663				0.42197	9.72723	0.790206				1.29885	11.219	0.212543
1.95483	3.94389	1.99676				1.84843	9.31849	2.09473				0.42197	9.73218	0.790206				1.29937	11.2222	0.212628
1.95644	3.95034	1.99841				1.83884	9.31281	2.08386				0.42036	9.74046	0.787191				1.3013	11.241	0.212944
1.95708	3.9591	1.99906				1.83446	9.33541	2.0789				0.41972	9.75088	0.785993				1.30297	11.2546	0.213217
1.95805	3.96408	2.00005				1.83414	9.34028	2.07853				0.41892	9.75863	0.784494				1.30568	11.2571	0.213661
1.9603	3.97127	2.00235				1.83343	9.34672	2.07773				0.41795	9.77161	0.782678				1.30838	11.2675	0.214102
1.96336	3.97879	2.00547				1.83259	9.35357	2.07678				0.41763	9.77886	0.782079				1.30535	11.271	0.213607
1.96497	3.98473	2.00712				1.82867	9.35997	2.07234				0.41634	9.78474	0.779663				1.29364	11.3134	0.21169
1.96223	3.9925	2.00432				1.82326	9.36775	2.0662				0.41554	9.79214	0.778165				1.287	11.3152	0.210604
1.96062	3.99913	2.00268				1.81727	9.37853	2.05942				0.41409	9.80173	0.775449				1.28578	11.3264	0.210404
1.95789	4.00453	1.99989				1.8136	9.38391	2.05526				0.4136	9.81261	0.774532				1.28675	11.3368	0.210563
1.96014	4.01369	2.00219				1.81418	9.39241	2.05591				0.41441	9.81959	0.776049				1.28649	11.3549	0.21052
1.96095	4.01894	2.00301				1.81154	9.40163	2.05292				0.41393	9.83249	0.77515				1.28134	11.3494	0.209678
1.96143	4.02662	2.0035				1.80883	9.4131	2.04985				0.41682	9.83803	0.780562				1.27986	11.3513	0.209435
1.96159	4.03367	2.00367				1.80883	9.41555	2.04985				0.4157	9.84738	0.778464				1.27934	11.3669	0.20935
1.95901	4.03884	2.00103				1.80664	9.42126	2.04737				0.41779	9.85625	0.782378				1.2749	11.3693	0.208624
1.95547	4.04781	1.99742				1.80626	9.4388	2.04694				0.41811	9.86664	0.782978				1.27779	11.3805	0.209097
1.9529	4.05497	1.99479				1.80317	9.44739	2.04344				0.41972	9.87176	0.785993				1.27805	11.3853	0.209139
1.95032	4.06304	1.99216				1.80059	9.45102	2.04051				0.41956	9.88105	0.785693				1.28037	11.3964	0.209519
1.94855	4.07319	1.99035				1.80246	9.46118	2.04263				0.41924	9.8898	0.785094				1.28147	11.4068	0.209699
1.94791	4.07699	1.98969				1.79943	9.47262	2.0392				0.41956	9.90131	0.785693				1.28295	11.4231	0.209941
1.94565	4.08671	1.98739				1.79679	9.47475	2.03621				0.41956	9.90733	0.785693				1.28778	11.4369	0.210731
1.94533	4.09309	1.98706				1.79473	9.49182	2.03387				0.42165	9.91847	0.789607				1.29022	11.4425	0.211131
1.94179	4.10009	1.98344				1.79106	9.49827	2.02971				0.4202	9.9213	0.786891				1.29312	11.4452	0.211605
1.94179	4.10614	1.98344				1.78546	9.49759	2.02337				0.42036	9.93435	0.787191				1.29859	11.459	0.2125
1.93921	4.11514	1.98081				1.78353	9.51078	2.02118				0.42214	9.94864	0.790524				1.3004	11.4658	0.212797
1.93953	4.1215	1.98113				1.78185	9.52221	2.01928				0.42133	9.95313	0.789007				1.30007	11.4773	0.212743
1.93953	4.12773	1.98113				1.77966	9.52647	2.01679				0.4202	9.96464	0.786891				1.30098	11.4845	0.212892
1.93953	4.13518	1.98113				1.77644	9.54493	2.01315				0.4223	9.97486	0.790824				1.30136	11.4983	0.212954
1.93583	4.14525	1.97735				1.77541	9.5527	2.01198				0.42214	9.98447	0.790524				1.30278	11.5066	0.213186
1.93438	4.15319	1.97587				1.774	9.56225	2.01038				0.42326	9.98942	0.792622				1.30516	11.5192	0.213576
1.92875	4.16015	1.97012				1.77149	9.56361	2.00754				0.42455	9.99615	0.795037				1.30787	11.532	0.214019
1.92215	4.16678	1.96338				1.77129	9.58037	2.00731				0.4231	10.0065	0.792322				1.30948	11.5452	0.214282
1.91909	4.17859	1.96026				1.76968	9.58795	2.00548				0.42519	10.0173	0.796236				1.31115	11.5476	0.214556
1.91619	4.18617	1.95729				1.7684	9.59695	2.00403				0.42616	10.0252	0.798052				1.30896	11.5579	0.214197
1.9141	4.191	1.95516				1.76794	9.60406	2.00351				0.42503	10.0325	0.795936				1.30909	11.5662	0.214219
1.91008	4.19954	1.95105				1.76782	9.61018	2.00338				0.42407	10.0441	0.794139				1.30948	11.5709	0.214282
1.91088	4.20604	1.95187				1.76711	9.61834	2.00257				0.42455	10.0499	0.795037				1.30806	11.5824	0.21405
1.91056	4.21286	1.95154				1.76698	9.62324	2.00243				0.42375	10.0582	0.793539				1.30323	11.594	0.21326
1.91024	4.21865	1.95122				1.76852	9.63179	2.00417				0.42632	10.0642	0.798352				1.30323	11.6084	0.21326
1.90364	4.22592	1.94447				1.7646	9.64	1.99973				0.42632	10.0715	0.798352				1.30329	11.6249	0.21327
1.90283	4.23224	1.94365				1.76389	9.65117	1.99892				0.4268	10.0865	0.799251				1.30387	11.6285	0.213364
1.90348	4.24045	1.94431				1.76112	9.66099	1.99578				0.42745	10.086	0.800468				1.30503	11.6483	0.213554
1.90396	4.24605	1.9448				1.75661	9.66133	1.99067				0.42857	10.0998	0.802566				1.30767	11.6498	0.213986
1.9009	4.25174	1.94168				1.75191	9.66921	1.98535				0.4297	10.1082	0.804682				1.31025	11.6628	0.214408
1.89752	4.25919	1.93822				1.75268	9.67624	1.98622				0.42938	10.1148	0.804082				1.30857	11.6711	0.214134
1.89349	4.26599	1.93411				1.74991	9.68717	1.98308				0.43067	10.1203	0.806498				1.3089	11.6873	0.214188
1.88947	4.27249	1.93				1.74811	9.70123	1.98104				0.42487	10.1336	0.795637				1.31115	11.6909	0.214556
1.8885	4.27975	1.92901				1.74818	9.70523	1.98112				0.42439	10.1406	0.794738				1.30477	11.7028	0.213512
1.88673	4.28648	1.9272				1.7438	9.7044	1.97616				0.42294	10.1475	0.792022				1.27483	11.7059	0.208612
1.88432	4.292	1.92474				1.74019	9.71877	1.97207				0.42278	10.1561	0.791723				1.27329	11.7174	0.20836
1.88464	4.29984	1.92507				1.72912	9.72651	1.95952				0.41215	10.1669	0.771816				1.27245	11.7195	0.208223
1.88303	4.30751	1.92342				1.72564	9.73307	1.95558				0.40781	10.1731	0.763689				1.27464	11.73	0.208581
1.88255	4.31382	1.92293				1.7239	9.74155	1.9536				0.40861	10.1801	0.765187				1.26859	11.733	0.207591
1.88319	4.3217	1.92359				1.72081	9.75314	1.9501				0.407	10.1862	0.762172				1.26073	11.7402	0.206305
1.88239	4.3313	1.92277				1.71669	9.75804	1.94543				0.40749	10.1967	0.76309				1.25951	11.7789	0.206105
1.88078	4.35962	1.92112				1.71534	9.76609	1.9439				0.4091	10.2071	0.766105				1.26022	11.7906	0.206222
1.88046	4.37262	1.9208				1.7127	9.77682	1.94091				0.41103	10.2123	0.769719				1.25725	11.808	0.205736
1.88078	4.38065	1.92112				1.71109	9.78601	1.93909				0.41071	10.2221	0.76912				1.25899	11.8272	0.20602
1.87949	4.38925	1.91981				1.70877	9.78905	1.93646				0.41199	10.2273	0.771517				1.25758	11.8295	0.20579
1.85904	4.39517	1.89892				1.70355	9.79618	1.93054				0.41376	10.2378	0.774831				1.26202	11.8411	0.206516
1.79272	4.4038	1.83117				1.69962	9.80125	1.92609				0.41264	10.2447	0.772734				1.26247	11.857	0.20659
1.79015	4.40983	1.82855				1.6966	9.80613	1.92267				0.41151	10.254	0.770618				1.2606	11.8581	0.206284
1.7895	4.41773	1.82789				1.68887	9.81932	1.91391				0.41119	10.2592	0.770019				1.25487	11.8692	0.205346
1.78644	4.42588	1.82476				1.6834	9.82451	1.90771				0.41376	10.2705	0.774831				1.25365	11.8776	0.205146
1.78548	4.43366	1.82378				1.68076	9.83138	1.90472				0.41296	10.2771	0.773333				1.25494	11.8831	0.205358
1.78515	4.4427	1.82344				1.6738	9.83525	1.89683				0.4136	10.2857	0.774532				1.25712	11.8965	0.205714
1.78419	4.44945	1.82246				1.67142	9.84807	1.89413				0.41215	10.2934	0.771816				1.25661	11.9008	0.205631
1.78354	4.45599	1.8218				1.6738	9.85655	1.89683				0.41119	10.3029	0.770019				1.25919	11.9077	0.206053
1.78451	4.46677	1.82279				1.66885	9.86715	1.89122				0.40797	10.3132	0.763989				1.25725	11.9172	0.205736
1.78097	4.47191	1.81917				1.6617	9.88294	1.88312				0.40893	10.3185	0.765787				1.255	11.927	0.205367
1.78065	4.47731	1.81885				1.64998	9.88824	1.86984				0.40926	10.3288	0.766404				1.257	11.9444	0.205695
1.78033	4.48904	1.81852				1.64689	9.89606	1.86633				0.4099	10.341	0.767603				1.25957	11.9502	0.206115
1.77807	4.49483	1.81621				1.64277	9.90668	1.86166				0.40652	10.3477	0.761273				1.25964	11.9937	0.206127
1.77839	4.50239	1.81654				1.64148	9.91592	1.8602				0.40459	10.3571	0.757659				1.26118	12.0057	0.206379
1.7792	4.51023	1.81736				1.63749	9.9281	1.85568				0.40427	10.3627	0.75706				1.26318	12.0042	0.206706
1.77533	4.516	1.81341				1.63575	9.93611	1.85371				0.40491	10.3732	0.758258				1.26595	12.0271	0.207159
1.77678	4.52668	1.81489				1.62924	9.94543	1.84633				0.40443	10.3846	0.75736				1.26846	12.0319	0.20757
1.77373	4.53196	1.81178				1.62654	9.95033	1.84327				0.40588	10.3908	0.760075				1.26395	12.0465	0.206832
1.77324	4.53879	1.81128				1.62016	9.96093	1.83604				0.40765	10.4015	0.76339				1.26215	12.0557	0.206537
1.7734	4.54321	1.81144				1.6127	9.97264	1.82759				0.40523	10.4106	0.758858				1.2626	12.0661	0.206611
1.77244	4.55222	1.81046				1.60632	9.97929	1.82036				0.4062	10.4164	0.760674				1.25629	12.0723	0.205578
1.77212	4.55767	1.81013				1.60271	9.98707	1.81627				0.41054	10.4261	0.768801				1.24888	12.0841	0.204366
1.7726	4.56554	1.81062				1.60078	9.99856	1.81408				0.41199	10.4361	0.771517				1.24219	12.0929	0.203271
1.77389	4.57181	1.81194				1.59801	10.0117	1.81094				0.41135	10.4444	0.770318				1.24212	12.1073	0.20326
1.77356	4.58586	1.8116				1.59756	10.0251	1.81043				0.4091	10.4522	0.766105				1.24289	12.1222	0.203386
1.77373	4.58981	1.81178				1.59576	10.032	1.80839				0.40861	10.4592	0.765187				1.24161	12.126	0.203176
1.7734	4.59616	1.81144				1.5928	10.0368	1.80504				0.40716	10.4712	0.762472				1.24405	12.1408	0.203576
1.77501	4.60416	1.81308				1.59145	10.0515	1.80351				0.40572	10.4791	0.759775				1.24354	12.1485	0.203492
1.77727	4.60994	1.81539				1.59106	10.0544	1.80306				0.40813	10.4876	0.764288				1.24541	12.1607	0.203798
1.77566	4.61669	1.81375				1.58835	10.0654	1.79999				0.40668	10.4997	0.761573				1.24399	12.1702	0.203566
1.77485	4.62349	1.81292				1.58823	10.0726	1.79986				0.40684	10.5056	0.761873				1.24457	12.1738	0.203661
1.77582	4.63277	1.81391				1.58655	10.0816	1.79795				0.40781	10.5189	0.763689				1.24341	12.1874	0.203471
1.77356	4.63798	1.8116				1.58739	10.0888	1.79891				0.40893	10.5269	0.765787				1.24425	12.2005	0.203608
1.77228	4.64772	1.8103				1.58591	10.1005	1.79723				0.40893	10.5336	0.765787				1.24598	12.2115	0.203891
1.77131	4.66099	1.80931				1.58546	10.1089	1.79672				0.40926	10.5433	0.766404				1.24772	12.2219	0.204176
1.76777	4.66703	1.80569				1.58578	10.1135	1.79708				0.40765	10.5543	0.76339				1.2494	12.2365	0.204451
1.74555	4.67237	1.78299				1.5832	10.1225	1.79416				0.41087	10.5621	0.769419				1.25326	12.2431	0.205083
1.72495	4.67806	1.76195				1.57857	10.1356	1.78891				0.41054	10.5726	0.768801				1.25429	12.2557	0.205251
1.68181	4.6864	1.71789				1.57522	10.1488	1.78511				0.40942	10.5765	0.766704				1.25603	12.2658	0.205536
1.66587	4.69522	1.7016				1.57136	10.1521	1.78074				0.41167	10.5903	0.770918				1.25693	12.2731	0.205683
1.65235	4.70295	1.68779				1.57148	10.1608	1.78088				0.41006	10.5983	0.767903				1.25616	12.2867	0.205557
1.64092	4.7104	1.67612				1.5691	10.1732	1.77818				0.41022	10.6083	0.768202				1.25609	12.2895	0.205546
1.62369	4.71554	1.65852				1.56865	10.1837	1.77767				0.41119	10.6183	0.770019				1.25893	12.3013	0.20601
1.61661	4.72345	1.65129				1.5664	10.1899	1.77512				0.41087	10.6224	0.769419				1.25758	12.319	0.20579
1.60808	4.73002	1.64257				1.56569	10.1928	1.77431				0.41167	10.6307	0.770918				1.25564	12.3213	0.205472
1.60083	4.73837	1.63517				1.56588	10.2072	1.77453				0.41586	10.6417	0.778764				1.25571	12.333	0.205484
1.59166	4.74728	1.6258				1.5653	10.2095	1.77387				0.41425	10.6501	0.775749				1.25732	12.3524	0.205747
1.58441	4.75344	1.6184				1.56472	10.2185	1.77321				0.41521	10.6578	0.777547				1.25848	12.3626	0.205937
1.58087	4.76062	1.61478				1.56408	10.2217	1.77249				0.41634	10.667	0.779663				1.25912	12.3667	0.206042
1.57813	4.76954	1.61198				1.56318	10.232	1.77147				0.41505	10.6764	0.777247				1.25989	12.376	0.206168
1.57781	4.77158	1.61165				1.56376	10.2369	1.77213				0.41521	10.6807	0.777547				1.26009	12.3884	0.2062
1.57491	4.78199	1.60869				1.56215	10.2453	1.7703				0.41618	10.6926	0.779363				1.26009	12.3952	0.2062
1.57508	4.79	1.60887				1.56086	10.2554	1.76884				0.41731	10.6998	0.781479				1.26228	12.4032	0.206559
1.57347	4.79697	1.60722				1.55912	10.2631	1.76687				0.41634	10.7075	0.779663				1.26092	12.4132	0.206336
1.57298	4.80201	1.60672				1.55841	10.2673	1.76606				0.41634	10.7158	0.779663				1.25816	12.4155	0.205884
1.57121	4.80949	1.60491				1.55584	10.2744	1.76315				0.41859	10.7259	0.783876				1.2568	12.4267	0.205662
1.57105	4.81755	1.60475				1.55693	10.2787	1.76439				0.41666	10.7345	0.780262				1.25069	12.4329	0.204662
1.57266	4.82309	1.60639				1.55642	10.2863	1.76381				0.41602	10.7393	0.779064				1.24624	12.4521	0.203934
1.57105	4.83372	1.60475				1.55609	10.2978	1.76343				0.41489	10.7487	0.776948				1.23317	12.4531	0.201795
1.57025	4.83883	1.60393				1.55513	10.3056	1.76235				0.41634	10.7554	0.779663				1.23568	12.467	0.202206
1.56848	4.84939	1.60212				1.55416	10.3116	1.76125				0.41537	10.7651	0.777846				1.2351	12.4838	0.202111
1.56687	4.85005	1.60048				1.55281	10.3214	1.75972				0.41441	10.7736	0.776049				1.23581	12.4922	0.202227
1.56687	4.85669	1.60048				1.54708	10.3272	1.75322				0.41505	10.7811	0.777247				1.23575	12.5	0.202217
1.56831	4.86754	1.60195				1.54644	10.3307	1.7525				0.41537	10.7887	0.777846				1.23137	12.5037	0.201501
1.56783	4.88131	1.60146				1.54257	10.3372	1.74811				0.41473	10.7981	0.776648				1.2275	12.5118	0.200867
1.56896	4.88392	1.60261				1.53909	10.3513	1.74417				0.41586	10.8047	0.778764				1.22532	12.5188	0.200511
1.56831	4.8894	1.60195				1.53736	10.3561	1.74221				0.41714	10.8148	0.781161				1.22371	12.5352	0.200247
1.56815	4.89861	1.60179				1.53652	10.3659	1.74126				0.41586	10.8235	0.778764				1.22332	12.5503	0.200183
1.56992	4.90506	1.6036				1.53472	10.3747	1.73922				0.41795	10.8321	0.782678				1.22461	12.5968	0.200394
1.57057	4.91146	1.60426				1.53317	10.3818	1.73746				0.41634	10.8412	0.779663				1.22589	12.5756	0.200604
1.57041	4.91577	1.6041				1.53111	10.3885	1.73513				0.41747	10.8541	0.781779				1.21875	12.5839	0.199435
1.57025	4.92696	1.60393				1.53021	10.3973	1.73411				0.41103	10.8645	0.769719				1.21649	12.5905	0.199066
1.56912	4.93437	1.60278				1.52776	10.4076	1.73133				0.40861	10.8749	0.765187				1.2145	12.6354	0.19874
1.5696	4.93987	1.60327				1.5275	10.4123	1.73104				0.4091	10.8768	0.766105				1.2125	12.6379	0.198413
1.56912	4.94795	1.60278				1.52467	10.4173	1.72783				0.40958	10.8844	0.767004				1.21385	12.6615	0.198634
1.56799	4.95472	1.60162				1.52338	10.4251	1.72637				0.40958	10.8967	0.767004				1.21327	12.6673	0.198539
1.56687	4.96416	1.60048				1.52132	10.4307	1.72403				0.40877	10.9026	0.765487				1.21501	12.6793	0.198823
1.56606	4.96525	1.59965				1.51991	10.4437	1.72243				0.41071	10.9088	0.76912				1.21662	12.6862	0.199087
1.56687	4.97259	1.60048				1.52023	10.4512	1.7228				0.41167	10.9186	0.770918				1.21759	12.7014	0.199246
1.5688	4.97953	1.60245				1.51643	10.4537	1.71849				0.41135	10.9269	0.770318				1.22036	12.7127	0.199699
1.56815	4.98644	1.60179				1.51501	10.4621	1.71688				0.41167	10.9414	0.770918				1.22242	12.7163	0.200036
1.56735	4.99165	1.60097				1.50168	10.4697	1.70177				0.4128	10.9455	0.773034				1.22345	12.7231	0.200205
1.56687	4.99973	1.60048				1.49569	10.4776	1.69499				0.41006	10.9563	0.767903				1.22692	12.7342	0.200772
1.56654	5.00528	1.60014				1.49408	10.4845	1.69316				0.41087	10.9626	0.769419				1.22802	12.7465	0.200952
1.56703	5.01185	1.60064				1.49396	10.4928	1.69303				0.4099	10.9727	0.767603				1.23034	12.7603	0.201332
1.56912	5.01827	1.60278				1.49254	10.5019	1.69142				0.40926	10.9767	0.766404				1.23439	12.7658	0.201995
1.5696	5.02329	1.60327				1.4928	10.5099	1.69171				0.41038	10.9919	0.768502				1.23459	12.779	0.202027
1.56864	5.03152	1.60229				1.49022	10.5172	1.68879				0.4091	11.0005	0.766105				1.23369	12.7857	0.20188
1.56509	5.04598	1.59866				1.4888	10.5261	1.68718				0.4091	11.0112	0.766105				1.23678	12.7934	0.202386
1.56654	5.05289	1.60014				1.4852	10.5395	1.6831				0.40974	11.0214	0.767303				1.2391	12.8034	0.202766
1.5659	5.05639	1.59949				1.48082	10.5484	1.67814				0.4099	11.0328	0.767603				1.24212	12.8078	0.20326
1.5659	5.06505	1.59949				1.48082	10.5573	1.67814				0.4091	11.0401	0.766105				1.24489	12.8175	0.203713
1.56848	5.07299	1.60212				1.47902	10.5656	1.6761				0.41006	11.0503	0.767903				1.24386	12.8305	0.203544
1.56542	5.07522	1.599				1.47625	10.5786	1.67296				0.41054	11.0576	0.768801				1.23929	12.8423	0.202797
1.5659	5.07763	1.59949				1.47541	10.5807	1.672				0.41038	11.0679	0.768502				1.238	12.8488	0.202586
1.56654	5.08733	1.60014				1.4749	10.5921	1.67143				0.41038	11.0765	0.768502				1.23826	12.8546	0.202628
1.56687	5.09641	1.60048				1.47116	10.598	1.66719				0.41167	11.088	0.770918				1.23948	12.8588	0.202828
1.56461	5.10074	1.59817				1.46949	10.6079	1.6653				0.41119	11.0962	0.770019				1.23852	12.871	0.202671
1.56381	5.10575	1.59735				1.46859	10.6158	1.66428				0.41215	11.1014	0.771816				1.23922	12.8783	0.202785
1.56397	5.11225	1.59752				1.46962	10.6233	1.66544				0.41183	11.1129	0.771217				1.23922	12.8906	0.202785
1.5622	5.11773	1.59571				1.46775	10.6395	1.66332				0.41248	11.1224	0.772434				1.23955	12.8933	0.202839
1.5622	5.12396	1.59571				1.46601	10.6299	1.66135				0.41232	11.1332	0.772135				1.2427	12.9296	0.203355
1.56107	5.13095	1.59456				1.46453	10.652	1.65967				0.41441	11.1422	0.776049				1.24508	12.9085	0.203744
1.55898	5.13575	1.59242				1.46221	10.6608	1.65705				0.41393	11.152	0.77515				1.24566	12.9259	0.203839
1.55705	5.14485	1.59045				1.46144	10.669	1.65617				0.41521	11.1597	0.777547				1.24592	12.934	0.203882
1.55544	5.15042	1.5888				1.45996	10.6752	1.6545				0.41602	11.1687	0.779064				1.24953	12.9465	0.204472
1.55399	5.15747	1.58732				1.45944	10.6873	1.65391				0.41827	11.176	0.783277				1.25146	12.9513	0.204788
1.55318	5.16666	1.5865				1.45803	10.6972	1.65231				0.41763	11.1849	0.782079				1.25204	12.9602	0.204883
1.55206	5.16838	1.58535				1.45777	10.7	1.65201				0.41956	11.193	0.785693				1.2521	12.9688	0.204893
1.55302	5.17498	1.58633				1.45822	10.7094	1.65252				0.41859	11.201	0.783876				1.25494	12.9807	0.205358
1.55222	5.17966	1.58552				1.45596	10.7129	1.64996				0.4194	11.2105	0.785393				1.25661	12.997	0.205631
1.55399	5.18869	1.58732				1.45004	10.7253	1.64325				0.39638	11.2183	0.742285				1.25822	13.0119	0.205894
1.55576	5.19427	1.58913				1.44495	10.7286	1.63749				0.39606	11.2277	0.741685				1.25919	13.0184	0.206053
1.55528	5.2036	1.58864				1.44392	10.7394	1.63632				0.39686	11.2382	0.743184				1.25983	13.0183	0.206158
1.55688	5.2111	1.59028				1.44199	10.7479	1.63413				0.39573	11.2482	0.741067				1.26054	13.0271	0.206274
1.55624	5.21264	1.58962				1.43678	10.7565	1.62823				0.39767	11.2569	0.7447				1.26369	13.0423	0.206789
1.55624	5.22641	1.58962				1.43111	10.7663	1.6218				0.39702	11.2651	0.743483				1.26408	13.0477	0.206853
1.55447	5.23152	1.58781				1.42699	10.7716	1.61713				0.3996	11.2709	0.748315				1.26665	13.0529	0.207274
1.55705	5.22922	1.59045				1.42699	10.7765	1.61713				0.39944	11.2823	0.748015				1.26846	13.0624	0.20757
1.55785	5.24305	1.59127				1.42377	10.7917	1.61348				0.40153	11.2922	0.751929				1.26839	13.0863	0.207559
1.55849	5.24984	1.59192				1.42126	10.7944	1.61064				0.40008	11.2958	0.749213				1.26685	13.0802	0.207306
1.5601	5.25887	1.59356				1.41939	10.8013	1.60852				0.40008	11.3069	0.749213				1.2673	13.0848	0.20738
1.5601	5.26014	1.59356				1.41463	10.8125	1.60313				0.40137	11.3128	0.751629				1.26608	13.0994	0.20718
1.56155	5.27107	1.59505				1.4096	10.8179	1.59743				0.39976	11.3173	0.748614				1.26562	13.1076	0.207105
1.56316	5.27741	1.59669				1.41173	10.8203	1.59984				0.39992	11.3325	0.748914				1.26543	13.1179	0.207074
1.56155	5.28384	1.59505				1.41025	10.8301	1.59816				0.4004	11.3375	0.749813				1.26556	13.1289	0.207095
1.56123	5.28578	1.59472				1.40877	10.8371	1.59648				0.40008	11.3472	0.749213				1.26653	13.1365	0.207254
1.56155	5.30014	1.59505				1.4098	10.842	1.59765				0.40024	11.3567	0.749513				1.26691	13.1468	0.207316
1.56268	5.30496	1.5962				1.40999	10.8535	1.59787				0.40024	11.3646	0.749513				1.26929	13.1423	0.207706
1.56429	5.31015	1.59784				1.41121	10.8608	1.59925				0.4004	11.3725	0.749813				1.26801	13.1537	0.207496
1.56638	5.31304	1.59998				1.41282	10.8729	1.60107				0.39895	11.3797	0.747097				1.27013	13.1638	0.207843
1.56703	5.32574	1.60064				1.41327	10.876	1.60158				0.39976	11.3892	0.748614				1.27451	13.1639	0.20856
1.5667	5.33317	1.60031				1.41482	10.8877	1.60334				0.39944	11.3982	0.748015				1.2758	13.1776	0.208771
1.5696	5.33912	1.60327				1.41102	10.8946	1.59903				0.3996	11.4071	0.748315				1.27779	13.1884	0.209097
1.56944	5.34418	1.60311				1.40735	10.9026	1.59488				0.3996	11.414	0.748315				1.27902	13.1992	0.209298
1.56896	5.34941	1.60261				1.40542	10.9115	1.59269				0.39606	11.4254	0.741685				1.28024	13.2016	0.209498
1.5688	5.35732	1.60245				1.40619	10.9221	1.59356				0.39573	11.435	0.741067				1.28095	13.2397	0.209614
1.56992	5.361	1.6036				1.4078	10.9326	1.59539				0.39557	11.4511	0.740768				1.28256	13.2502	0.209877
1.57105	5.36691	1.60475				1.40632	10.9432	1.59371				0.39606	11.45	0.741685				1.2796	13.2608	0.209393
1.57041	5.37363	1.6041				1.40271	10.9446	1.58962				0.39622	11.4615	0.741985				1.28211	13.2691	0.209804
1.57363	5.38541	1.60739				1.39795	10.9569	1.58422				0.39767	11.4708	0.7447				1.28301	13.2822	0.209951
1.57266	5.39088	1.60639				1.38951	10.9644	1.57466				0.39815	11.4777	0.745599				1.26344	13.2996	0.206748
1.5717	5.3988	1.60541				1.38726	10.9739	1.57211				0.39912	11.4875	0.747416				1.26427	13.302	0.206884
1.57459	5.40483	1.60837				1.38307	10.9817	1.56736				0.3996	11.4974	0.748315				1.26556	13.3158	0.207095
1.57652	5.77169	1.61034				1.38088	10.9901	1.56488				0.40008	11.5067	0.749213				1.2608	13.3249	0.206316
1.57701	5.83063	1.61084				1.37773	10.9955	1.56131				0.4004	11.5168	0.749813				1.26054	13.3557	0.206274
1.57685	5.8651	1.61067				1.37522	11.004	1.55846				0.39976	11.5249	0.748614				1.25706	13.3553	0.205704
1.57685	5.88823	1.61067				1.37135	11.0121	1.55408				0.40089	11.5364	0.75073				1.25313	13.3679	0.205061
1.57797	5.90885	1.61182				1.37238	11.0194	1.55525				0.40056	11.5401	0.750112				1.25036	13.3777	0.204608
1.0147	5.92585	1.03647				1.3718	11.0276	1.55459				0.40105	11.5484	0.75103				1.24438	13.3825	0.20363
1.00263	5.9432	1.02414				1.37026	11.0358	1.55284				0.39863	11.5624	0.746498				1.24045	13.3916	0.202986
0.99539	5.95809	1.01674				1.36749	11.0454	1.5497				0.39944	11.5666	0.748015				1.23633	13.41	0.202312
0.99088	5.97587	1.01213				1.3671	11.0526	1.54926				0.39573	11.5889	0.741067				1.23536	13.4147	0.202153
0.98476	5.98515	1.00588				1.36537	11.0637	1.5473				0.39767	11.5858	0.7447				1.2351	13.4176	0.202111
0.98122	6.00064	1.00227				1.36594	11.0737	1.54795				0.39557	11.6009	0.740768				1.23324	13.4396	0.201807
0.97607	6.01439	0.997007				1.36582	11.0818	1.54781				0.39654	11.6035	0.742584				1.22551	13.4443	0.200542
0.97414	6.01995	0.995036				1.36356	11.0912	1.54525				0.3967	11.6233	0.742884				1.22094	13.455	0.199794
0.97333	6.03451	0.994208				1.36408	11.0964	1.54584				0.39364	11.6272	0.737154				1.21566	13.4603	0.19893
0.97043	6.04415	0.991246				1.36343	11.1087	1.5451				0.39203	11.6382	0.734139				1.21463	13.4645	0.198761
0.97124	6.05493	0.992074				1.36273	11.1118	1.54431				0.39332	11.6433	0.736554				1.21405	13.4812	0.198666
0.96915	6.06501	0.989939				1.3626	11.1171	1.54416				0.39042	11.655	0.731124				1.21559	13.5024	0.198918
0.96754	6.07356	0.988294				1.36008	11.1274	1.54131				0.38962	11.6734	0.729625				1.2201	13.5062	0.199656
0.9685	6.08311	0.989275				1.3588	11.1366	1.53986				0.38913	11.6719	0.728708				1.21971	13.5144	0.199593
0.96979	6.09277	0.990592				1.35661	11.1486	1.53737				0.38801	11.6806	0.72661				1.22087	13.5298	0.199782
0.97027	6.10089	0.991083				1.353	11.1514	1.53328				0.38817	11.6933	0.72691				1.21804	13.5347	0.199319
0.97011	6.11315	0.990919				1.34418	11.1613	1.52329				0.3872	11.704	0.725094				1.21739	13.5465	0.199213
0.96899	6.12433	0.989775				1.33871	11.1696	1.51709				0.38946	11.7108	0.729326				1.21939	13.5737	0.19954
0.96995	6.1331	0.990756				1.33896	11.1806	1.51737				0.38946	11.7203	0.729326				1.2201	13.5861	0.199656
0.96866	6.14216	0.989438				1.33703	11.1921	1.51519				0.39219	11.7275	0.734438				1.21965	13.597	0.199583
0.97011	6.15122	0.990919				1.33574	11.2049	1.51372				0.39107	11.7394	0.732341				1.21926	13.5976	0.199519
0.96915	6.15827	0.989939				1.33298	11.2077	1.5106				0.39074	11.7478	0.731723				1.22003	13.6126	0.199645
0.96882	6.17265	0.989602				1.33162	11.2193	1.50905				0.38978	11.7571	0.729925				1.22029	13.6231	0.199687
0.9685	6.18692	0.989275				1.33156	11.2248	1.50899				0.3893	11.7613	0.729026				1.2221	13.6322	0.199984
0.96979	6.19367	0.990592				1.33079	11.2388	1.50811				0.38817	11.7722	0.72691				1.22081	13.6431	0.199773
0.97011	6.20297	0.990919				1.33059	11.2439	1.50789				0.38865	11.7804	0.727809				1.21971	13.6432	0.199593
0.96931	6.21277	0.990102				1.33008	11.2514	1.50731				0.38752	11.7902	0.725693				1.22074	13.6555	0.199761
0.96866	6.22004	0.989438				1.33124	11.2605	1.50862				0.38656	11.7959	0.723895				1.22119	13.6606	0.199835
0.96738	6.22744	0.988131				1.3277	11.2712	1.50461				0.38817	11.8097	0.72691				1.22306	13.6687	0.200141
0.9648	6.23304	0.985495				1.32158	11.2804	1.49768				0.38897	11.8157	0.728408				1.2266	13.6762	0.20072
0.96609	6.2412	0.986813				1.31688	11.2849	1.49235				0.38817	11.819	0.72691				1.22647	13.6856	0.200699
0.96657	6.25065	0.987303				1.3154	11.2921	1.49067				0.38801	11.8323	0.72661				1.22776	13.6955	0.20091
0.96577	6.26229	0.986486				1.31308	11.2978	1.48804				0.38495	11.8402	0.72088				1.22956	13.6963	0.201204
0.96641	6.26865	0.98714				1.31218	11.3093	1.48702				0.38414	11.8473	0.719363				1.22989	13.7052	0.201258
0.96979	6.27582	0.990592				1.31095	11.3167	1.48563				0.38447	11.8573	0.719981				1.23369	13.7164	0.20188
0.97059	6.28545	0.99141				1.31005	11.3256	1.48461				0.38559	11.8622	0.722079				1.23716	13.7226	0.202448
0.96866	6.2905	0.989438				1.30896	11.3331	1.48338				0.3835	11.8721	0.718165				1.23832	13.7334	0.202638
0.9677	6.29745	0.988458				1.30535	11.3399	1.47928				0.38366	11.8796	0.718464				1.24058	13.7397	0.203008
0.96915	6.30597	0.989939				1.30374	11.3483	1.47746				0.38543	11.8843	0.721779				1.24508	13.7514	0.203744
0.9677	6.31472	0.988458				1.30226	11.354	1.47578				0.38495	11.9015	0.72088				1.24444	13.7623	0.203639
0.96915	6.32206	0.989939				1.3002	11.3649	1.47345				0.38334	11.9094	0.717865				1.24244	13.7658	0.203312
0.96915	6.32893	0.989939				1.29969	11.3741	1.47287				0.38318	11.9131	0.717566				1.21926	13.7734	0.199519
0.96995	6.33591	0.990756				1.2955	11.3827	1.46812				0.38221	11.9249	0.715749				1.20342	13.7829	0.196927
0.9722	6.34662	0.993054				1.2937	11.3914	1.46608				0.38076	11.932	0.713034				1.19344	13.7883	0.195294
0.97108	6.35225	0.99191				1.29376	11.4004	1.46615				0.38028	11.9385	0.712135				1.19112	13.8042	0.194914
0.97285	6.35773	0.993718				1.29531	11.4065	1.46791				0.38076	11.95	0.713034				1.189	13.8179	0.194567
0.97398	6.36432	0.994872				1.29524	11.416	1.46783				0.37931	11.9564	0.710318				1.18887	13.8302	0.194546
0.96979	6.37361	0.990592				1.28694	11.4277	1.45842				0.38012	11.9624	0.711835				1.1879	13.8665	0.194387
0.96367	6.38156	0.984341				1.28082	11.4215	1.45149				0.38012	11.9673	0.711835				1.18694	13.8408	0.19423
0.95739	6.38959	0.977926				1.27837	11.4392	1.44871				0.38109	11.977	0.713652				1.18417	13.8813	0.193777
0.95498	6.39754	0.975465				1.27657	11.4417	1.44667				0.38092	11.9866	0.713333				1.18346	13.9007	0.193661
0.95369	6.40137	0.974147				1.27515	11.4543	1.44506				0.38044	11.996	0.712434				1.17953	13.9075	0.193018
0.95176	6.41001	0.972176				1.27515	11.4583	1.44506				0.38253	12.0042	0.716348				1.17432	13.9288	0.192165
0.95096	6.41697	0.971359				1.26453	11.4668	1.43303				0.38382	12.0083	0.718764				1.17303	13.9416	0.191954
0.94902	6.42763	0.969377				1.26034	11.4695	1.42828				0.38414	12.0201	0.719363				1.17387	13.9458	0.192091
0.94741	6.43516	0.967732				1.25191	11.4783	1.41872				0.38447	12.0281	0.719981				1.17361	13.9508	0.192049
0.94596	6.43906	0.966251				1.24939	11.4836	1.41587				0.38237	12.0389	0.716049				1.17	13.9693	0.191458
0.94403	6.4471	0.96428				1.24611	11.4954	1.41215				0.38302	12.0462	0.717266				1.16653	13.9804	0.19089
0.94065	6.45231	0.960827				1.24283	11.5021	1.40843				0.38447	12.0572	0.719981				1.16537	13.9818	0.1907
0.94017	6.46227	0.960337				1.24315	11.5121	1.4088				0.38382	12.0621	0.718764				1.16414	13.9978	0.190499
0.94226	6.46609	0.962472				1.23864	11.5218	1.40369				0.38253	12.0718	0.716348				1.15584	14.0037	0.189141
0.94387	6.4743	0.964116				1.23568	11.5288	1.40033				0.38253	12.0838	0.716348				1.15738	14.0151	0.189393
0.94548	6.48211	0.965761				1.23491	11.5367	1.39946				0.38414	12.0887	0.719363				1.15854	14.0267	0.189583
0.94548	6.48935	0.965761				1.23085	11.5482	1.39486				0.38479	12.0998	0.720581				1.1436	14.0317	0.187138
0.94693	6.49674	0.967242				1.22402	11.5514	1.38712				0.38624	12.1126	0.723296				1.14154	14.0394	0.186801
0.94838	6.50622	0.968723				1.22113	11.5681	1.38384				0.38591	12.1189	0.722678				1.13723	14.041	0.186096
0.9516	6.51336	0.972012				1.219	11.5758	1.38143				0.3843	12.1293	0.719663				1.13156	14.0572	0.185168
0.94935	6.51976	0.969714				1.21958	11.5973	1.38209				0.38495	12.1352	0.72088				1.12783	14.0822	0.184557
0.95079	6.5269	0.971185				1.21739	11.5972	1.3796				0.38414	12.1435	0.719363				1.1275	14.0852	0.184503
0.95031	6.53322	0.970695				1.21552	11.6126	1.37748				0.3843	12.1548	0.719663				1.12821	14.0979	0.18462
0.95192	6.53222	0.972339				1.21218	11.6223	1.3737				0.38447	12.1632	0.719981				1.1266	14.114	0.184356
0.95096	6.53323	0.971359				1.21115	11.6333	1.37253				0.38398	12.1725	0.719064				1.12499	14.1263	0.184093
		0				1.20857	11.6438	1.36961				0.38463	12.1795	0.720281				1.12596	14.1317	0.184251
		0				1.20664	11.6478	1.36742				0.38543	12.1915	0.721779				1.13092	14.1406	0.185063
		0				1.20162	11.66	1.36173				0.38672	12.1967	0.724195				1.1322	14.149	0.185272
		0				1.20149	11.6651	1.36159				0.38752	12.2079	0.725693				1.12628	14.1585	0.184304
		0				1.20168	11.672	1.3618				0.38688	12.2173	0.724494				1.11939	14.1752	0.183176
		0				1.20117	11.6752	1.36122				0.38608	12.2257	0.722996				1.11463	14.1808	0.182397
		0				1.20194	11.6925	1.3621				0.38559	12.2354	0.722079				1.11398	14.1885	0.182291
		0				1.20084	11.6959	1.36085				0.38511	12.2421	0.72118				1.10928	14.1914	0.181522
		0				1.20078	11.7039	1.36078				0.38591	12.2526	0.722678				1.10638	14.2053	0.181047
		0				1.20059	11.7176	1.36057				0.38785	12.2628	0.726311				1.10561	14.2208	0.180921
		0				1.20207	11.7188	1.36224				0.38752	12.2757	0.725693				1.10258	14.2266	0.180425
		0				1.20284	11.7317	1.36312				0.38672	12.275	0.724195				1.1031	14.2428	0.180511
		0				1.20065	11.741	1.36063				0.38672	12.2938	0.724195				1.10439	14.2528	0.180722
		0				1.20239	11.7501	1.36261				0.38785	12.3036	0.726311				1.10323	14.2704	0.180532
		0				1.20381	11.7578	1.36421				0.38801	12.3097	0.72661				1.10767	14.2729	0.181258
		0				1.20432	11.766	1.36479				0.38785	12.317	0.726311				1.10947	14.2815	0.181553
		0				1.20529	11.7706	1.36589				0.38881	12.3274	0.728109				1.11269	14.2961	0.18208
		0				1.20561	11.7806	1.36625				0.38624	12.3424	0.723296				1.11173	14.2974	0.181923
		0				1.20529	11.7854	1.36589				0.38769	12.3494	0.726011				1.09383	14.3081	0.178994
		0				1.2049	11.7947	1.36545				0.38591	12.3506	0.722678				1.09054	14.3133	0.178455
		0				1.20381	11.8011	1.36421				0.38559	12.3575	0.722079				1.08835	14.3236	0.178097
		0				1.204	11.812	1.36443				0.38527	12.3735	0.721479				1.09048	14.3315	0.178445
		0				1.2022	11.8202	1.36239				0.38672	12.3788	0.724195				1.09061	14.3366	0.178467
		0				1.19988	11.8301	1.35976				0.38672	12.3866	0.724195				1.07966	14.3536	0.176675
		0				1.20033	11.836	1.36027				0.3872	12.3957	0.725094				1.07908	14.3633	0.17658
		0				1.20071	11.8422	1.3607				0.38704	12.4031	0.724794				1.07972	14.3705	0.176685
		0				1.19621	11.8522	1.3556				0.38672	12.4116	0.724195				1.08095	14.3777	0.176886
		0				1.19524	11.8596	1.3545				0.3872	12.4159	0.725094				1.08082	14.3844	0.176865
		0				1.19305	11.8589	1.35202				0.38672	12.429	0.724195				1.07799	14.3898	0.176402
		0				1.19305	11.87	1.35202				0.38752	12.4344	0.725693				1.07374	14.408	0.175706
		0				1.19473	11.8761	1.35392				0.38833	12.4459	0.72721				1.05835	14.411	0.173188
		0				1.19408	11.889	1.35319				0.38608	12.4515	0.722996				1.04251	14.4272	0.170596
		0				1.19524	11.8952	1.3545				0.38849	12.458	0.727509				1.03607	14.4458	0.169542
		0				1.19679	11.9067	1.35626				0.38769	12.4699	0.726011				1.03929	14.4595	0.170069
		0				1.19485	11.9089	1.35406				0.38785	12.4744	0.726311				1.0362	14.4719	0.169563
		0				1.17779	11.9199	1.33473				0.38897	12.4816	0.728408				1.03111	14.4768	0.16873
		0				1.17547	11.928	1.3321				0.38978	12.494	0.729925				1.02357	14.4869	0.167496
		0				1.17225	11.9281	1.32845				0.39155	12.5047	0.73324				1.02564	14.4917	0.167835
		0				1.16923	11.9413	1.32503				0.39139	12.5072	0.73294				1.0163	14.5019	0.166307
		0				1.16742	11.9468	1.32298				0.39155	12.5164	0.73324				1.0143	14.5006	0.165979
		0				1.16453	11.9509	1.3197				0.39171	12.5245	0.733539				1.01295	14.5156	0.165758
		0				1.16511	11.9626	1.32036				0.39123	12.534	0.73264				1.01572	14.5246	0.166212
		0				1.16343	11.9687	1.31845				0.39203	12.5428	0.734139				1.01894	14.5277	0.166739
		0				1.16169	11.9773	1.31648				0.38913	12.5487	0.728708				1.00992	14.5383	0.165263
		0				1.1595	11.9792	1.314				0.38994	12.5591	0.730225				1.00265	14.5521	0.164073
		0				1.15538	11.9919	1.30933				0.38962	12.5675	0.729625				1.00097	14.5572	0.163798
		0				1.15364	11.9944	1.30736				0.39058	12.5774	0.731423				1.00007	14.5736	0.163651
		0				1.1492	12.0069	1.30233				0.39251	12.5841	0.735037				1.00297	14.6148	0.164125
		0				1.14598	12.0126	1.29868				0.39107	12.5934	0.732341				1.00046	14.6283	0.163715
		0				1.14192	12.0324	1.29408				0.39123	12.6035	0.73264				0.99885	14.6337	0.163451
		0				1.13851	12.0312	1.29021				0.39284	12.6082	0.735655				0.99891	14.6478	0.163461
		0				1.13645	12.0433	1.28788				0.39203	12.6172	0.734139				0.99659	14.6581	0.163081
		0				1.13503	12.0499	1.28627				0.39235	12.6281	0.734738				0.99653	14.6663	0.163072
		0				1.13259	12.056	1.2835				0.39123	12.6354	0.73264				0.99318	14.6817	0.162523
		0				1.13188	12.0645	1.2827				0.39155	12.642	0.73324				0.98732	14.6956	0.161564
		0				1.13085	12.0712	1.28153				0.39332	12.6519	0.736554				0.9803	14.7044	0.160416
		0				1.13265	12.0762	1.28357				0.393	12.6596	0.735955				0.98101	14.7137	0.160532
		0				1.12853	12.0902	1.2789				0.39268	12.6675	0.735356				0.97992	14.7434	0.160353
		0				1.12615	12.0955	1.27621				0.39429	12.6748	0.738371				0.97741	14.7318	0.159943
		0				1.12422	12.1016	1.27402				0.39187	12.684	0.733839				0.9785	14.7444	0.160121
		0				1.12125	12.1073	1.27065				0.39412	12.6924	0.738052				0.97393	14.7644	0.159373
		0				1.12151	12.1167	1.27095				0.39348	12.7033	0.736854				0.97457	14.7567	0.159478
		0				1.12048	12.1201	1.26978				0.39525	12.7134	0.740169				0.97592	14.7719	0.159699
		0				1.12138	12.1305	1.2708				0.3938	12.722	0.737453				0.9756	14.7796	0.159647
		0				1.11997	12.1302	1.2692				0.39316	12.731	0.736255				0.97837	14.7867	0.1601
		0				1.12138	12.1478	1.2708				0.39316	12.7404	0.736255				0.97638	14.8172	0.159774
		0				1.11501	12.1595	1.26358				0.38962	12.7461	0.729625				0.97766	14.8342	0.159984
						1.10825	12.1629	1.25592				0.39107	12.7593	0.732341				0.97786	14.8174	0.160016
						1.10818	12.172	1.25584				0.38994	12.7695	0.730225				0.9644	14.8262	0.157814
						1.10606	12.1815	1.25344				0.38897	12.7781	0.728408				0.95815	14.8538	0.156791
						1.10316	12.1996	1.25015				0.39284	12.7841	0.735655				0.95719	14.8676	0.156634
						1.10123	12.2108	1.24797				0.3938	12.7965	0.737453				0.9586	14.8773	0.156865
						1.09872	12.2233	1.24512				0.39396	12.804	0.737753				0.96066	14.9086	0.157202
						1.09743	12.2313	1.24366				0.39429	12.8128	0.738371				0.95931	14.923	0.156981
						1.09363	12.2397	1.23935				0.39332	12.8222	0.736554				0.95538	14.9303	0.156338
						1.0897	12.2467	1.2349				0.39251	12.8354	0.735037				0.95493	14.9431	0.156264
						1.09048	12.2582	1.23578				0.39155	12.8431	0.73324				0.95519	14.9336	0.156307
						1.08996	12.2678	1.23519				0.39477	12.8509	0.73927				0.95197	14.9547	0.15578
						1.09028	12.2756	1.23556				0.39251	12.8583	0.735037				0.95287	14.9691	0.155927
						1.09035	12.2825	1.23564				0.39348	12.8645	0.736854				0.951	14.9809	0.155621
						1.08899	12.2962	1.23409				0.3901	12.8734	0.730524				0.95094	14.9914	0.155611
						1.09022	12.3018	1.23549				0.39107	12.8821	0.732341				0.95223	15.0015	0.155822
						1.08964	12.3116	1.23483				0.39316	12.8894	0.736255				0.95249	15.0072	0.155865
						1.08957	12.3226	1.23475				0.393	12.9034	0.735955				0.95049	15.0216	0.155538
						1.09138	12.3304	1.2368				0.39187	12.9116	0.733839				0.95113	15.0281	0.155642
						1.08957	12.3365	1.23475				0.39139	12.9194	0.73294				0.95384	15.0396	0.156086
						1.09312	12.3479	1.23878				0.39091	12.9303	0.732041				0.95371	15.0413	0.156064
						1.09086	12.3549	1.23621				0.39155	12.9417	0.73324				0.95307	15.0553	0.15596
						1.08938	12.3658	1.23454				0.38897	12.947	0.728408				0.94424	15.0568	0.154515
						1.08977	12.3712	1.23498				0.3901	12.9595	0.730524				0.93858	15.0767	0.153589
						1.08841	12.3807	1.23344				0.38833	12.9654	0.72721				0.94334	15.084	0.154368
						1.08642	12.3884	1.23118				0.38897	12.9737	0.728408				0.94849	15.0893	0.15521
						1.08004	12.3965	1.22395				0.38672	12.9806	0.724195				0.94952	15.102	0.155379
						1.06968	12.3964	1.21221				0.38913	12.9884	0.728708				0.94534	15.122	0.154695
						1.06665	12.4123	1.20878				0.39026	12.9971	0.730824				0.94882	15.1275	0.155264
						1.06253	12.4201	1.20411				0.39074	13.0054	0.731723				0.94869	15.1343	0.155243
						1.06324	12.433	1.20491				0.39042	13.0134	0.731124				0.95261	15.1435	0.155884
						1.05873	12.4428	1.1998				0.39026	13.0215	0.730824				0.95319	15.1868	0.155979
						1.05802	12.4484	1.199				0.38881	13.0317	0.728109				0.953	15.1915	0.155948
						1.05686	12.4572	1.19768				0.39187	13.0388	0.733839				0.94296	15.1968	0.154305
						1.0568	12.4663	1.19762				0.39091	13.0473	0.732041				0.94463	15.2132	0.154579
						1.05583	12.4662	1.19652				0.39042	13.0533	0.731124				0.94624	15.2185	0.154842
						1.05519	12.4794	1.19579				0.3901	13.0625	0.730524				0.94675	15.2328	0.154926
						1.05615	12.4886	1.19688				0.38994	13.07	0.730225				0.94637	15.2422	0.154863
						1.05609	12.4881	1.19681				0.3938	13.0779	0.737453				0.94733	15.2588	0.15502
						1.05506	12.4929	1.19564				0.39332	13.0884	0.736554				0.94502	15.278	0.154642
						1.0548	12.4998	1.19535				0.39316	13.095	0.736255				0.93999	15.2798	0.153819
						1.05371	12.5214	1.19411				0.39235	13.1006	0.734738				0.94115	15.2812	0.154009
						1.0512	12.5219	1.19127				0.39348	13.1084	0.736854				0.94502	15.2933	0.154642
						1.0483	12.5332	1.18798				0.39091	13.1185	0.732041				0.94598	15.3134	0.1548
						1.04373	12.5425	1.1828				0.393	13.1201	0.735955				0.94791	15.3214	0.155115
						1.04437	12.5488	1.18353				0.39251	13.1358	0.735037				0.94585	15.3428	0.154778
						1.04611	12.5589	1.1855				0.39123	13.14	0.73264				0.94643	15.3499	0.154873
						1.0463	12.5662	1.18572				0.39445	13.1538	0.73867				0.94804	15.3707	0.155137
						1.0436	12.5729	1.18266				0.39445	13.1591	0.73867				0.95068	15.3707	0.155569
						1.04109	12.5751	1.17981				0.39493	13.164	0.739569				0.94849	15.3904	0.15521
						1.03986	12.588	1.17842				0.39493	13.1751	0.739569				0.95197	15.3947	0.15578
						1.04051	12.5956	1.17916				0.39509	13.183	0.739869				0.95364	15.4072	0.156053
						1.03819	12.6038	1.17653				0.39364	13.1949	0.737154				0.95532	15.4195	0.156328
						1.03639	12.6121	1.17449				0.39123	13.2003	0.73264				0.95339	15.4326	0.156012
						1.03568	12.6199	1.17368				0.39284	13.2115	0.735655				0.95326	15.4431	0.155991
						1.03284	12.6269	1.17046				0.3938	13.2173	0.737453				0.95442	15.4511	0.156181
						1.03188	12.6335	1.16938				0.39445	13.2264	0.73867				0.95133	15.4641	0.155675
						1.03123	12.6454	1.16864				0.39783	13.2391	0.745				0.95249	15.4789	0.155865
						1.02905	12.6458	1.16617				0.39509	13.245	0.739869				0.953	15.4855	0.155948
						1.0284	12.6599	1.16543				0.39477	13.2555	0.73927				0.94695	15.4967	0.154958
						1.02731	12.6628	1.1642				0.39171	13.2611	0.733539				0.9322	15.5114	0.152545
						1.02389	12.6742	1.16032				0.39332	13.2667	0.736554				0.93098	15.515	0.152345
						1.01932	12.6824	1.15514				0.39123	13.2743	0.73264				0.93246	15.5269	0.152587
						1.01372	12.6864	1.1488				0.39396	13.2835	0.737753				0.93716	15.5435	0.153356
						1.01179	12.6948	1.14661				0.39187	13.2951	0.733839				0.93265	15.5428	0.152618
						1.01121	12.705	1.14595				0.39445	13.3041	0.73867				0.9284	15.5514	0.151923
						1.00921	12.7119	1.14368				0.39461	13.3199	0.73897				0.92654	15.5605	0.151618
						1.01031	12.7216	1.14493				0.39622	13.3231	0.741985				0.92596	15.5631	0.151523
						1.00941	12.7298	1.14391				0.39686	13.3315	0.743184				0.92563	15.57	0.151469
						1.0087	12.7387	1.14311				0.39831	13.3455	0.745899				0.92769	15.5816	0.151807
						1.00541	12.7458	1.13938				0.39702	13.3412	0.743483				0.92344	15.5919	0.151111
						1.00599	12.7523	1.14004				0.39557	13.3509	0.740768				0.92538	15.5913	0.151429
						1.00619	12.7707	1.14026				0.39654	13.3696	0.742584				0.92319	15.5992	0.15107
						1.00374	12.7779	1.13749				0.39445	13.3809	0.73867				0.92306	15.6095	0.151049
						1.00464	12.7857	1.13851				0.39541	13.3869	0.740468				0.92229	15.6199	0.150923
						1.00471	12.7949	1.13858				0.39525	13.3962	0.740169				0.92312	15.6342	0.151059
						1.00187	12.8001	1.13537				0.39541	13.4044	0.740468				0.92518	15.6426	0.151396
						1.00245	12.8109	1.13602				0.39525	13.4118	0.740169				0.92666	15.6564	0.151638
						1.00161	12.8299	1.13507				0.39622	13.4199	0.741985				0.92435	15.6666	0.15126
						0.99717	12.8303	1.13004				0.39622	13.4339	0.741985				0.92518	15.6732	0.151396
						0.99035	12.8339	1.12231				0.39734	13.4405	0.744082				0.92873	15.6814	0.151977
						0.98668	12.8517	1.11815				0.39396	13.4469	0.737753				0.93046	15.6982	0.15226
						0.98416	12.8553	1.1153				0.39412	13.4575	0.738052				0.92724	15.6984	0.151733
						0.98165	12.8651	1.11245				0.39332	13.4666	0.736554				0.92615	15.7114	0.151555
						0.9794	12.873	1.1099				0.39364	13.477	0.737154				0.92267	15.7286	0.150985
						0.97669	12.8778	1.10683				0.39235	13.4865	0.734738				0.92576	15.7273	0.151491
						0.96407	12.8835	1.09253				0.39235	13.4908	0.734738				0.92724	15.7412	0.151733
						0.96279	12.8927	1.09108				0.39203	13.5005	0.734139				0.92995	15.7497	0.152176
						0.96143	12.8983	1.08954				0.39412	13.5081	0.738052				0.92609	15.7676	0.151545
						0.96208	12.9143	1.09027				0.393	13.5154	0.735955				0.92132	15.7765	0.150764
						0.95912	12.9156	1.08692				0.39316	13.5264	0.736255				0.91842	15.8139	0.15029
						0.95847	12.9165	1.08618				0.39445	13.5363	0.73867				0.91829	15.8246	0.150268
						0.95744	12.9229	1.08502				0.39734	13.5421	0.744082				0.92119	15.8337	0.150743
						0.95751	12.938	1.0851				0.39557	13.5502	0.740768				0.91565	15.8413	0.149836
						0.95545	12.9416	1.08276				0.39734	13.5603	0.744082				0.91082	15.854	0.149046
						0.95197	12.9502	1.07882				0.39702	13.5651	0.743483				0.91346	15.8694	0.149478
						0.94463	12.9565	1.0705				0.39831	13.5767	0.745899				0.9116	15.8713	0.149174
						0.93535	12.9657	1.05998				0.39654	13.5816	0.742584				0.90799	15.8865	0.148583
						0.92389	12.9714	1.047				0.39847	13.5866	0.746199				0.90857	15.8927	0.148678
						0.92042	12.9774	1.04306				0.39686	13.5957	0.743184				0.90593	15.9063	0.148246
						0.91662	12.9843	1.03876				0.39928	13.6	0.747715				0.90748	15.9125	0.148499
						0.91423	12.9972	1.03605				0.39895	13.6096	0.747097				0.90484	15.9215	0.148067
						0.91011	12.9951	1.03138				0.40169	13.619	0.752228				0.90142	15.9469	0.147508
						0.90664	13.0048	1.02745				0.40121	13.6305	0.75133				0.90026	15.9536	0.147318
						0.90129	13.0152	1.02138				0.40314	13.6397	0.754944				0.90026	15.9568	0.147318
						0.90116	13.025	1.02124				0.4025	13.6495	0.753745				0.90071	15.9678	0.147392
						0.89936	13.0311	1.0192				0.40185	13.655	0.752528				0.90245	15.9875	0.147676
						0.89807	13.04	1.01774				0.40056	13.6644	0.750112				0.89782	15.9937	0.146919
						0.89517	13.0433	1.01445				0.40105	13.6709	0.75103				0.85854	16.0069	0.140491
						0.89324	13.0549	1.01226				0.39912	13.6807	0.747416				0.85532	16.0191	0.139964
						0.88397	13.061	1.00176				0.39702	13.6895	0.743483				0.85178	16.0247	0.139385
						0.88204	13.0674	0.999569				0.39895	13.6946	0.747097				0.85281	16.0375	0.139553
						0.88056	13.0738	0.997892				0.39831	13.7031	0.745899				0.85042	16.0451	0.139162
						0.8792	13.0818	0.996351				0.39863	13.7103	0.746498				0.85081	16.0558	0.139226
						0.87637	13.0883	0.993144				0.39831	13.7188	0.745899				0.85583	16.0652	0.140047
						0.87328	13.0956	0.989642				0.39718	13.7277	0.743783				0.8539	16.0797	0.139732
						0.87193	13.1038	0.988112				0.39686	13.7343	0.743184				0.85577	16.0965	0.140038
						0.87019	13.1139	0.98614				0.39606	13.7418	0.741685				0.85525	16.0924	0.139953
						0.8691	13.1176	0.984905				0.39847	13.7498	0.746199				0.85648	16.1115	0.140154
						0.87199	13.1284	0.98818				0.39815	13.7574	0.745599				0.8568	16.1271	0.140206
						0.87141	13.1373	0.987523				0.39783	13.7706	0.745				0.85873	16.1259	0.140522
						0.8689	13.1445	0.984678				0.39606	13.773	0.741685				0.86066	16.1318	0.140838
						0.86517	13.1522	0.980451				0.39686	13.78	0.743184				0.86111	16.1422	0.140911
						0.86047	13.1572	0.975125				0.39654	13.7882	0.742584				0.86324	16.1507	0.14126
						0.86072	13.1645	0.975409				0.39734	13.8029	0.744082				0.86343	16.1688	0.141291
						0.85905	13.171	0.973516				0.3967	13.8095	0.742884				0.85854	16.1771	0.140491
						0.84849	13.1841	0.961549				0.39751	13.8169	0.744401				0.85641	16.1873	0.140142
						0.84649	13.1922	0.959282				0.39815	13.8265	0.745599				0.85867	16.2002	0.140512
						0.84437	13.1972	0.95688				0.39799	13.8327	0.7453				0.85944	16.2177	0.140638
						0.84315	13.2101	0.955497				0.39686	13.8453	0.743184				0.85886	16.2206	0.140543
						0.84372	13.2121	0.956143				0.39831	13.8547	0.745899				0.85654	16.2355	0.140164
						0.84108	13.2237	0.953152				0.39751	13.8623	0.744401				0.85422	16.2456	0.139784
						0.84128	13.228	0.953378				0.40056	13.8714	0.750112				0.84753	16.2573	0.138689
						0.83947	13.2367	0.951327				0.39847	13.8789	0.746199				0.85184	16.2716	0.139395
						0.83529	13.2419	0.94659				0.39863	13.8848	0.746498				0.85596	16.2802	0.140069
						0.83374	13.2531	0.944834				0.39654	13.8975	0.742584				0.85564	16.2826	0.140016
						0.83316	13.2627	0.944176				0.39751	13.9038	0.744401				0.85815	16.3042	0.140427
						0.83233	13.2653	0.943236				0.39912	13.9119	0.747416				0.85719	16.3137	0.14027
						0.83149	13.2731	0.942284				0.3996	13.9247	0.748315				0.85873	16.327	0.140522
						0.83284	13.2806	0.943814				0.39799	13.9317	0.7453				0.8557	16.3369	0.140026
						0.83233	13.2897	0.943236				0.39863	13.9407	0.746498				0.85416	16.3409	0.139774
						0.83291	13.2982	0.943893				0.39863	13.95	0.746498				0.85525	16.3482	0.139953
						0.83439	13.3084	0.94557				0.39944	13.9575	0.748015				0.85719	16.3565	0.14027
						0.83265	13.3129	0.943598				0.39992	13.9682	0.748914				0.85809	16.3646	0.140417
						0.83149	13.3194	0.942284				0.39944	13.9775	0.748015				0.85809	16.3722	0.140417
						0.83188	13.3258	0.942726				0.40072	13.9864	0.750412				0.85294	16.3793	0.139575
						0.82982	13.3341	0.940391				0.3996	13.9918	0.748315				0.855	16.3906	0.139912
						0.82782	13.342	0.938125				0.40121	13.999	0.75133				0.84888	16.4012	0.13891
						0.82788	13.3506	0.938193				0.39944	14.0084	0.748015				0.84669	16.4086	0.138552
						0.82589	13.363	0.935938				0.40089	14.0199	0.75073				0.83014	16.4132	0.135844
						0.82582	13.3649	0.935858				0.39992	14.028	0.748914				0.82917	16.4288	0.135685
						0.82531	13.3763	0.93528				0.39976	14.0328	0.748614				0.82286	16.4403	0.134652
						0.82389	13.3897	0.933671				0.39831	14.0482	0.745899				0.81861	16.443	0.133957
						0.81919	13.3951	0.928345				0.39944	14.0575	0.748015				0.81321	16.4516	0.133073
						0.81951	13.4052	0.928707				0.40089	14.0665	0.75073				0.80915	16.46	0.132409
						0.81868	13.4092	0.927767				0.40169	14.0756	0.752228				0.80902	16.4562	0.132387
						0.81887	13.4201	0.927982				0.40185	14.0842	0.752528				0.80793	16.4717	0.132209
						0.81597	13.4259	0.924696				0.40314	14.0952	0.754944				0.81063	16.4731	0.132651
						0.81262	13.4379	0.920899				0.4025	14.1031	0.753745				0.8125	16.481	0.132957
						0.80985	13.4516	0.91776				0.4033	14.1055	0.755243				0.8116	16.4917	0.13281
						0.81159	13.4566	0.919732				0.40394	14.1178	0.756442				0.81436	16.4966	0.133261
						0.81217	13.4667	0.920389				0.40362	14.1296	0.755843				0.81256	16.503	0.132967
						0.81282	13.4726	0.921126				0.40121	14.1309	0.75133				0.81591	16.502	0.133515
						0.81146	13.484	0.919585				0.40024	14.1367	0.749513				0.81366	16.546	0.133147
						0.81011	13.4913	0.918055				0.40024	14.1454	0.749513				0.82003	16.5635	0.134189
						0.81088	13.5043	0.918927				0.40024	14.1512	0.749513				0.81417	16.5647	0.13323
						0.81076	13.5069	0.918792				0.39895	14.164	0.747097				0.81733	16.5766	0.133747
						0.81024	13.5163	0.918202				0.39622	14.172	0.741985				0.81675	16.5927	0.133652
						0.80934	13.5241	0.917182				0.39557	14.176	0.740768				0.81488	16.5995	0.133346
						0.81043	13.5327	0.918418				0.39509	14.1896	0.739869				0.81604	16.614	0.133536
						0.80779	13.5407	0.915426				0.39187	14.1968	0.733839				0.81932	16.6318	0.134073
						0.81031	13.5451	0.918282				0.39203	14.203	0.734139				0.81913	16.6415	0.134042
						0.80876	13.5547	0.916525				0.39332	14.2099	0.736554				0.81816	16.6472	0.133883
						0.80895	13.5606	0.91674				0.39396	14.2226	0.737753				0.81952	16.6569	0.134106
						0.80921	13.569	0.917035				0.39509	14.2258	0.739869				0.81932	16.6684	0.134073
						0.81018	13.5796	0.918134				0.39557	14.2334	0.740768				0.81913	16.6775	0.134042
						0.81037	13.5844	0.91835				0.39573	14.2435	0.741067				0.81894	16.694	0.134011
						0.81211	13.5942	0.920321				0.39622	14.2501	0.741985				0.81939	16.7107	0.134084
						0.81146	13.6026	0.919585				0.39525	14.2571	0.740169				0.82344	16.7164	0.134747
						0.81275	13.6131	0.921047				0.39573	14.2688	0.741067				0.82196	16.7212	0.134505
						0.81346	13.6172	0.921851				0.39461	14.2746	0.73897				0.82248	16.7355	0.13459
						0.8134	13.625	0.921783				0.3959	14.2868	0.741386				0.82274	16.7389	0.134633
						0.81192	13.6345	0.920106				0.39751	14.2941	0.744401				0.82319	16.7501	0.134706
						0.80973	13.6411	0.917624				0.39541	14.3024	0.740468				0.82293	16.7602	0.134664
						0.80824	13.6478	0.915936				0.39799	14.3077	0.7453				0.82853	16.7703	0.13558
						0.80721	13.6562	0.914768				0.39799	14.3139	0.7453				0.83252	16.7857	0.136233
						0.80483	13.6656	0.912071				0.39831	14.3244	0.745899				0.82769	16.7923	0.135443
						0.79923	13.671	0.905725				0.3996	14.3341	0.748315				0.81643	16.8085	0.1336
						0.79678	13.6812	0.902949				0.40072	14.3432	0.750412				0.81269	16.8052	0.132988
						0.79582	13.6854	0.901861				0.40024	14.3483	0.749513				0.81494	16.823	0.133356
						0.79292	13.6957	0.898574				0.3996	14.3559	0.748315				0.81559	16.8287	0.133463
						0.79286	13.7005	0.898506				0.3996	14.3632	0.748315				0.81179	16.8399	0.132841
						0.79079	13.7052	0.896161				0.40024	14.3769	0.749513				0.81115	16.8624	0.132736
						0.78931	13.7166	0.894483				0.39074	14.382	0.731723				0.80786	16.8834	0.132198
						0.78674	13.7235	0.891571				0.38849	14.3914	0.727509				0.80973	16.8821	0.132504
						0.78584	13.7348	0.890551				0.3901	14.4023	0.730524				0.81037	16.899	0.132608
						0.78455	13.7384	0.889089				0.38881	14.4079	0.728109				0.80818	16.9086	0.13225
						0.78642	13.7496	0.891208				0.39123	14.4152	0.73264				0.81018	16.9161	0.132577
						0.78539	13.7555	0.890041				0.39203	14.4263	0.734139				0.81366	16.9198	0.133147
						0.78191	13.7583	0.886097				0.39284	14.4343	0.735655				0.81436	16.932	0.133261
						0.7821	13.7685	0.886313				0.39203	14.4423	0.734139				0.81501	16.9471	0.133368
						0.78165	13.7721	0.885803				0.39187	14.4549	0.733839				0.81784	16.946	0.133831
						0.77985	13.7812	0.883763				0.393	14.4582	0.735955				0.819	16.9552	0.134021
						0.77772	13.792	0.881349				0.39171	14.4673	0.733539				0.817	16.9704	0.133693
						0.77837	13.7956	0.882086				0.39058	14.4761	0.731423				0.81952	16.976	0.134106
						0.77695	13.8101	0.880476				0.39139	14.4879	0.73294				0.82003	16.9856	0.134189
						0.77605	13.8145	0.879456				0.38946	14.4959	0.729326				0.82235	16.9914	0.134569
						0.77644	13.823	0.879898				0.39235	14.5042	0.734738				0.82608	17.0035	0.135179
						0.77817	13.835	0.881859				0.39187	14.5133	0.733839				0.82422	17.0175	0.134875
						0.77804	13.8487	0.881712				0.3893	14.5237	0.729026				0.82563	17.0248	0.135106
						0.77785	13.8546	0.881496				0.39042	14.5364	0.731124				0.82544	17.0358	0.135074
						0.77792	13.8624	0.881576				0.39091	14.5419	0.732041				0.82525	17.0426	0.135043
						0.77727	13.8688	0.880839				0.39026	14.5477	0.730824				0.82821	17.0491	0.135528
						0.77489	13.8819	0.878142				0.38962	14.5592	0.729625				0.81758	17.0584	0.133788
						0.77367	13.8848	0.876759				0.38865	14.5656	0.727809				0.80342	17.0577	0.131471
						0.76497	13.8932	0.8669				0.38946	14.5751	0.729326				0.80599	17.0787	0.131892
						0.76484	13.898	0.866753				0.38913	14.5825	0.728708				0.80162	17.0825	0.131177
						0.76684	13.9096	0.869019				0.38897	14.5952	0.728408				0.79782	17.0921	0.130555
						0.76568	13.919	0.867705				0.38463	14.602	0.720281				0.78223	17.0942	0.128004
						0.76665	13.93	0.868804				0.38318	14.6062	0.717566				0.78217	17.1066	0.127994
						0.76555	13.9332	0.867557				0.38221	14.6183	0.715749				0.78236	17.1041	0.128025
						0.76684	13.9517	0.869019				0.37915	14.6267	0.710019				0.77412	17.1215	0.126676
						0.76542	13.9593	0.86741				0.37899	14.6401	0.709719				0.76948	17.1289	0.125917
						0.76536	13.9689	0.867342				0.37819	14.6486	0.708221				0.7671	17.1262	0.125528
						0.76439	13.977	0.866243				0.37706	14.6504	0.706105				0.76626	17.1401	0.12539
						0.76381	13.9838	0.865586				0.37835	14.6621	0.708521				0.76871	17.1457	0.125791
						0.76214	13.9944	0.863693				0.37738	14.6724	0.706704				0.76781	17.1555	0.125644
						0.76092	14.0003	0.86231				0.3777	14.6807	0.707303				0.76845	17.1624	0.125749
						0.76066	14.0078	0.862016				0.37658	14.686	0.705206				0.75635	17.1724	0.123769
						0.76079	14.0152	0.862163				0.37915	14.6966	0.710019				0.75706	17.1829	0.123885
						0.75654	14.0264	0.857347				0.37642	14.7046	0.704906				0.75886	17.2367	0.124179
						0.75473	14.0325	0.855296				0.37577	14.7132	0.703689				0.76105	17.2414	0.124538
						0.75499	14.0414	0.85559				0.37255	14.7234	0.697659				0.76259	17.2476	0.12479
						0.75235	14.0502	0.852599				0.37062	14.7294	0.694045				0.76124	17.2607	0.124569
						0.75209	14.058	0.852304				0.37014	14.735	0.693146				0.75512	17.2637	0.123567
						0.75454	14.0653	0.85508				0.3703	14.7459	0.693446				0.75236	17.2786	0.123116
						0.75493	14.0751	0.855522				0.36949	14.7544	0.691929				0.74965	17.29	0.122672
						0.75602	14.0797	0.856758				0.36821	14.7596	0.689532				0.75358	17.3015	0.123315
						0.75673	14.0907	0.857562				0.36933	14.7716	0.691629				0.75364	17.2999	0.123325
						0.75403	14.0963	0.854502				0.36756	14.78	0.688315				0.75886	17.3048	0.124179
						0.75203	14.1056	0.852236				0.36949	14.7867	0.691929				0.75905	17.3199	0.12421
						0.75255	14.1107	0.852825				0.36966	14.7935	0.692247				0.76478	17.3246	0.125148
						0.75261	14.1212	0.852893				0.36966	14.8016	0.692247				0.76614	17.3364	0.125371
						0.74501	14.1283	0.844281				0.37078	14.8107	0.694345				0.7689	17.3391	0.125822
						0.74566	14.135	0.845017				0.36933	14.8163	0.691629				0.77193	17.3506	0.126318
						0.74488	14.1434	0.844133				0.36772	14.8226	0.688614				0.77219	17.3612	0.126361
						0.74611	14.1508	0.845527				0.36917	14.8321	0.69133				0.77773	17.3713	0.127267
						0.74694	14.1584	0.846468				0.36692	14.8427	0.687116				0.78024	17.3799	0.127678
						0.74733	14.1675	0.84691				0.36563	14.8514	0.6847				0.78017	17.3846	0.127667
						0.74417	14.1778	0.843329				0.36579	14.8582	0.685				0.78352	17.396	0.128215
						0.74456	14.1849	0.843771				0.36611	14.8655	0.685599				0.78333	17.4127	0.128184
						0.74701	14.195	0.846547				0.36402	14.874	0.681685				0.7868	17.4167	0.128751
						0.74527	14.2027	0.844575				0.36579	14.8853	0.685				0.78706	17.4343	0.128794
						0.74405	14.2124	0.843193				0.36595	14.8946	0.6853				0.7899	17.4408	0.129259
						0.74385	14.2228	0.842966				0.36724	14.9025	0.687715				0.79067	17.4468	0.129385
						0.74495	14.229	0.844213				0.36949	14.9124	0.691929				0.78809	17.4587	0.128963
						0.74308	14.2376	0.842093				0.36708	14.9214	0.687416				0.79054	17.4736	0.129363
						0.74334	14.2436	0.842388				0.3666	14.9261	0.686517				0.78983	17.4819	0.129247
						0.74289	14.2507	0.841878				0.36788	14.9385	0.688914				0.79176	17.4976	0.129563
						0.74314	14.2609	0.842161				0.36805	14.946	0.689232				0.79176	17.5031	0.129563
						0.74463	14.2677	0.84385				0.36563	14.9515	0.6847				0.79221	17.5311	0.129637
						0.74643	14.2789	0.84589				0.36821	14.963	0.689532				0.7935	17.5385	0.129848
						0.7434	14.2879	0.842456				0.36676	14.9659	0.686816				0.79234	17.5488	0.129658
						0.74456	14.2903	0.843771				0.3666	14.9808	0.686517				0.79408	17.5658	0.129943
						0.74411	14.3023	0.843261				0.36821	14.9886	0.689532				0.79363	17.5692	0.129869
						0.74321	14.3074	0.842241				0.36885	14.9988	0.69073				0.79369	17.5811	0.129879
						0.74327	14.3182	0.842309				0.36949	15.0044	0.691929				0.7944	17.5967	0.129995
						0.74424	14.3211	0.843408				0.36885	15.0217	0.69073				0.79691	17.6038	0.130406
						0.74372	14.3304	0.842819				0.36869	15.0254	0.690431				0.80181	17.6173	0.131208
						0.74649	14.3409	0.845958				0.36901	15.0335	0.69103				0.79904	17.629	0.130754
						0.74553	14.3495	0.84487				0.36708	15.0435	0.687416				0.80194	17.6471	0.131229
						0.74372	14.3559	0.842819				0.36611	15.0535	0.685599				0.80522	17.6471	0.131766
						0.74173	14.3644	0.840563				0.36788	15.0573	0.688914				0.8049	17.6539	0.131713
						0.74102	14.3748	0.839759				0.36676	15.0682	0.686816				0.80741	17.6586	0.132124
						0.74089	14.3794	0.839612				0.36531	15.0809	0.684101				0.80426	17.6703	0.131609
						0.74128	14.3863	0.840053				0.36692	15.0863	0.687116				0.80393	17.6787	0.131555
						0.74173	14.396	0.840563				0.3666	15.0991	0.686517				0.80535	17.6959	0.131787
						0.74269	14.4051	0.841651				0.36837	15.1065	0.689831				0.81192	17.6985	0.132862
						0.74147	14.4138	0.840269				0.36885	15.1158	0.69073				0.81127	17.7019	0.132756
						0.7387	14.4226	0.83713				0.36772	15.1285	0.688614				0.81314	17.7138	0.133062
						0.73954	14.4232	0.838082				0.36821	15.1384	0.689532				0.81243	17.723	0.132946
						0.73915	14.4338	0.83764				0.36708	15.1488	0.687416				0.81346	17.7296	0.133114
						0.73774	14.448	0.836042				0.36853	15.1547	0.690131				0.8161	17.7374	0.133546
						0.73593	14.4498	0.833991				0.36579	15.1619	0.685				0.81475	17.7445	0.133325
						0.73625	14.4594	0.834353				0.36788	15.1751	0.688914				0.81417	17.7587	0.13323
						0.73716	14.4703	0.835385				0.36998	15.1823	0.692846				0.81688	17.7712	0.133674
						0.7378	14.4795	0.83611				0.36885	15.1871	0.69073				0.81359	17.7764	0.133135
						0.7387	14.4841	0.83713				0.3703	15.1973	0.693446				0.81005	17.7799	0.132556
						0.74166	14.4929	0.840484				0.37014	15.2007	0.693146				0.81295	17.7837	0.133031
						0.74218	14.4975	0.841073				0.37207	15.2136	0.69676				0.8134	17.8025	0.133104
						0.74366	14.5088	0.842751				0.37207	15.2205	0.69676				0.81108	17.8014	0.132725
						0.74372	14.5168	0.842819				0.37336	15.2294	0.699176				0.80902	17.8221	0.132387
						0.74121	14.5265	0.839974				0.37207	15.2357	0.69676				0.80999	17.8252	0.132546
						0.73922	14.5308	0.837719				0.37271	15.2464	0.697959				0.80883	17.8437	0.132356
						0.74115	14.5348	0.839906				0.37046	15.2512	0.693745				0.8114	17.8458	0.132777
						0.73877	14.5459	0.837209				0.36805	15.2462	0.689232				0.81359	17.865	0.133135
						0.73935	14.5545	0.837866				0.36547	15.2469	0.684401				0.8134	17.8643	0.133104
						0.73922	14.5588	0.837719				0.36257	15.2502	0.67897				0.81391	17.9261	0.133188
						0.73973	14.5708	0.838297					15.2474	0				0.81475	17.878	0.133325
						0.73819	14.5759	0.836552					15.2478	0				0.81746	17.9441	0.133769
						0.7369	14.5885	0.83509					15.2483	0				0.81964	17.8941	0.134125
						0.73458	14.5942	0.832461					15.2435	0				0.82061	17.9022	0.134284
						0.72016	14.6002	0.816119					15.252	0				0.82042	17.9801	0.134253
						0.71243	14.6119	0.807359					15.2488	0				0.82267	17.9941	0.134621
						0.71088	14.6186	0.805603					15.247	0				0.81958	17.999	0.134116
						0.70818	14.6217	0.802543					15.2515	0				0.82377	18.0156	0.134801
						0.70593	14.6301	0.799993					15.2486	0				0.82209	18.0307	0.134526
						0.70625	14.6387	0.800356					15.2473	0				0.82119	18.0365	0.134379
						0.70438	14.6482	0.798237					15.2523	0				0.82029	18.0459	0.134232
						0.70271	14.6578	0.796344					15.2496	0				0.82113	18.0662	0.134369
						0.70135	14.6659	0.794803					15.2523	0				0.81855	18.0492	0.133947
						0.70168	14.6731	0.795177					15.2497	0				0.82119	18.0535	0.134379
						0.69813	14.6834	0.791154					15.2506	0				0.82415	18.0955	0.134863
						0.69511	14.6899	0.787731					15.2512	0				0.82538	18.0879	0.135065
						0.69221	14.695	0.784445					15.2522	0				0.82338	18.102	0.134737
						0.6924	14.703	0.78466					15.2526	0				0.82435	18.1169	0.134896
						0.69189	14.7098	0.784082					15.2525	0				0.82602	18.1251	0.135169
						0.69105	14.7204	0.78313					15.253	0				0.82634	18.1323	0.135222
						0.69163	14.7334	0.783788					15.2496	0				0.82808	18.1448	0.135506
						0.69092	14.7398	0.782983					15.2518	0				0.82325	18.1529	0.134716
						0.69305	14.7465	0.785397					15.2534	0				0.82628	18.1694	0.135212
						0.69363	14.7573	0.786054					15.2503	0				0.82699	18.175	0.135328
						0.69434	14.7638	0.786859					15.2507	0				0.82814	18.1932	0.135516
						0.69511	14.7684	0.787731					15.2491	0				0.82744	18.2033	0.135402
						0.69511	14.7777	0.787731					15.2512	0				0.83169	18.2144	0.136097
						0.69472	14.7902	0.787289						0				0.83085	18.2194	0.13596
						0.69253	14.7955	0.784808						0				0.82917	18.2358	0.135685
						0.69066	14.8013	0.782689						0				0.83188	18.2419	0.136128
						0.69028	14.8122	0.782258						0				0.83265	18.2556	0.136254
						0.69163	14.821	0.783788						0				0.83716	18.2586	0.136992
						0.69034	14.8271	0.782326						0				0.83465	18.2756	0.136582
						0.68918	14.8356	0.781011						0				0.83832	18.278	0.137182
						0.68957	14.8424	0.781453						0				0.84089	18.2873	0.137603
						0.68751	14.8461	0.779119						0				0.84154	18.3106	0.137709
						0.68738	14.8547	0.778971						0				0.84424	18.3014	0.138151
						0.68674	14.8661	0.778246						0				0.84199	18.3219	0.137783
						0.68551	14.8696	0.776852						0				0.84231	18.3323	0.137835
						0.68339	14.8785	0.77445						0				0.84437	18.3389	0.138172
						0.68448	14.8825	0.775685						0				0.84276	18.3514	0.137909
						0.68365	14.8982	0.774744						0				0.84373	18.3669	0.138067
						0.68448	14.9028	0.775685						0				0.84341	18.3807	0.138015
						0.68635	14.9067	0.777804						0				0.84502	18.3865	0.138279
						0.68481	14.919	0.776059						0				0.84927	18.394	0.138974
						0.68461	14.9264	0.775832						0				0.8454	18.4032	0.138341
						0.68558	14.9371	0.776932						0				0.84392	18.4082	0.138099
						0.68764	14.9429	0.779266						0				0.84495	18.4177	0.138267
						0.68815	14.9504	0.779844						0				0.84276	18.4292	0.137909
						0.68577	14.953	0.777147						0				0.84289	18.4377	0.13793
						0.68468	14.9558	0.775912						0				0.84334	18.436	0.138004
						0.68493	14.9731	0.776195						0				0.84489	18.4487	0.138257
						0.68506	14.9826	0.776342						0				0.8463	18.4551	0.138488
						0.68191	14.9899	0.772773						0				0.84334	18.4589	0.138004
						0.68481	15.0009	0.776059						0				0.83748	18.4729	0.137045
						0.68461	15.0091	0.775832						0				0.83439	18.4764	0.136539
						0.68616	15.0181	0.777589						0				0.82795	18.4963	0.135485
						0.68423	15.0225	0.775402						0				0.82988	18.495	0.135801
						0.68281	15.0332	0.773793						0				0.83027	18.5028	0.135865
						0.68236	15.0393	0.773283						0				0.82679	18.51	0.135295
						0.68255	15.049	0.773498						0				0.8248	18.5871	0.13497
						0.68397	15.0578	0.775107						0				0.8152	18.528	0.133399
						0.68416	15.0711	0.775322						0				0.8161	18.5984	0.133546
						0.68384	15.077	0.77496						0				0.81829	18.6142	0.133904
						0.67998	15.0819	0.770585						0				0.81488	18.6209	0.133346
						0.68062	15.0914	0.771311						0				0.81372	18.6255	0.133157
						0.68165	15.0948	0.772478						0				0.81874	18.6304	0.133978
						0.68139	15.1082	0.772183						0				0.8163	18.6358	0.133579
						0.67875	15.1148	0.769192						0				0.80715	18.6483	0.132081
						0.6792	15.1206	0.769702						0				0.80271	18.6577	0.131355
						0.67927	15.1244	0.769781						0				0.80361	18.6759	0.131502
						0.68062	15.14	0.771311						0				0.80754	18.686	0.132145
						0.67959	15.1404	0.770143						0				0.80831	18.7015	0.132271
						0.68075	15.152	0.771458						0				0.81115	18.6994	0.132736
						0.67817	15.1592	0.768534						0				0.81198	18.7086	0.132872
						0.68043	15.1674	0.771095						0				0.80902	18.721	0.132387
						0.67875	15.1782	0.769192						0				0.80921	18.7244	0.132419
						0.67804	15.1811	0.768387						0				0.81443	18.7372	0.133273
						0.67759	15.193	0.767877						0				0.81372	18.7489	0.133157
						0.67354	15.2028	0.763287						0				0.81533	18.7603	0.13342
						0.67231	15.2094	0.761893						0				0.81739	18.7718	0.133757
						0.67012	15.2132	0.759412						0				0.81301	18.7826	0.13304
						0.67032	15.2173	0.759638						0				0.81784	18.7942	0.133831
						0.67218	15.2294	0.761746						0				0.81894	18.8043	0.134011
						0.67341	15.2383	0.76314						0				0.81849	18.8116	0.133937
						0.67135	15.2505	0.760806						0				0.81346	18.825	0.133114
						0.67012	15.258	0.759412						0				0.81398	18.8377	0.133199
						0.67128	15.2691	0.760726						0				0.81044	18.8175	0.13262
						0.66909	15.2764	0.758244						0				0.81346	18.8317	0.133114
						0.66954	15.2834	0.758754						0				0.81353	18.8518	0.133126
						0.66819	15.2913	0.757224						0				0.81514	18.861	0.133389
						0.66684	15.2997	0.755695						0				0.81681	18.8588	0.133662
						0.66536	15.3066	0.754017						0				0.82074	18.8772	0.134305
						0.66343	15.3153	0.75183						0				0.82222	18.8812	0.134548
						0.66195	15.3219	0.750153						0				0.82486	18.8912	0.13498
						0.66343	15.3324	0.75183						0				0.82834	18.9057	0.135549
						0.66401	15.338	0.752487						0				0.82963	18.9113	0.13576
						0.66375	15.3472	0.752193						0				0.83027	18.9148	0.135865
						0.66207	15.3549	0.750289						0				0.82988	18.9227	0.135801
						0.6615	15.3671	0.749643						0				0.83471	18.9361	0.136591
						0.66046	15.3748	0.748464						0				0.83909	18.9502	0.137308
						0.65898	15.3824	0.746787						0				0.838	18.9638	0.13713
						0.65718	15.3893	0.744747						0				0.84057	18.9695	0.13755
						0.65203	15.3965	0.738911						0				0.8378	18.9772	0.137097
						0.65267	15.4107	0.739636						0				0.83291	18.9785	0.136297
						0.64965	15.4219	0.736214						0				0.83452	18.9933	0.13656
						0.6425	15.4195	0.728111						0				0.83388	18.9991	0.136456
						0.63864	15.4327	0.723737						0				0.8322	18.9968	0.136181
						0.63793	15.4451	0.722932						0				0.82415	19.014	0.134863
						0.63522	15.4518	0.719861						0				0.82525	19.0227	0.135043
						0.63529	15.4615	0.719941						0				0.821	19.0269	0.134348
						0.63297	15.4677	0.717311						0				0.8163	19.0394	0.133579
						0.63323	15.4765	0.717606						0				0.80941	19.0517	0.132451
						0.62299	15.4814	0.706002						0				0.81353	19.0651	0.133126
						0.61983	15.4984	0.702421						0				0.81546	19.072	0.133441
						0.62177	15.5012	0.704619						0				0.81861	19.0832	0.133957
						0.62183	15.5113	0.704687						0				0.81964	19.0947	0.134125
						0.62054	15.5199	0.703225						0				0.81842	19.1089	0.133926
						0.61919	15.5355	0.701695						0				0.81604	19.1169	0.133536
						0.62189	15.5339	0.704755						0				0.81655	19.1227	0.13362
						0.62125	15.5418	0.70403						0				0.81694	19.1343	0.133684
						0.62376	15.5494	0.706874						0				0.81894	19.1388	0.134011
						0.6208	15.5627	0.70352						0				0.81585	19.1479	0.133505
						0.62177	15.5689	0.704619						0				0.81436	19.2029	0.133261
						0.61797	15.5797	0.700313						0				0.81623	19.2098	0.133567
						0.61661	15.5862	0.698772						0				0.81919	19.2218	0.134052
						0.61616	15.5972	0.698262						0				0.81514	19.2311	0.133389
						0.61661	15.6024	0.698772						0				0.81436	19.2446	0.133261
						0.61249	15.6148	0.694103						0				0.81765	19.2503	0.1338
						0.61133	15.6188	0.692788						0				0.81804	19.2615	0.133864
						0.61043	15.6286	0.691768						0				0.81449	19.2769	0.133283
						0.6105	15.6357	0.691847						0				0.81836	19.2815	0.133916
						0.6094	15.6476	0.690601						0				0.81778	19.294	0.133821
						0.60715	15.6528	0.688051						0				0.81984	19.3007	0.134158
						0.6096	15.6596	0.690827						0				0.82183	19.3114	0.134484
						0.60856	15.6672	0.689649						0				0.80941	19.3273	0.132451
						0.60895	15.6737	0.690091						0				0.8078	19.3366	0.132188
						0.60908	15.6858	0.690238						0				0.80831	19.347	0.132271
						0.60747	15.6925	0.688414						0				0.80947	19.35	0.132461
						0.60007	15.7043	0.680028						0				0.80966	19.374	0.132492
						0.59446	15.7032	0.67367						0				0.81185	19.3758	0.132851
						0.59363	15.7113	0.67273						0				0.81115	19.3816	0.132736
						0.59137	15.7211	0.670168						0				0.8154	19.4039	0.133432
						0.58822	15.727	0.666599						0				0.80896	19.4074	0.132378
						0.58654	15.737	0.664695						0				0.81462	19.4183	0.133304
						0.58442	15.7481	0.662292						0				0.81301	19.431	0.13304
						0.58268	15.7521	0.66032						0				0.81379	19.4416	0.133168
						0.58261	15.7556	0.660241						0				0.80715	19.4533	0.132081
						0.5841	15.7744	0.66193						0				0.80928	19.4653	0.13243
						0.58332	15.782	0.661046						0				0.80831	19.4815	0.132271
						0.58365	15.7895	0.66142						0				0.80908	19.4791	0.132397
						0.57997	15.8008	0.657249						0				0.81082	19.4965	0.132682
						0.58055	15.8116	0.657907						0				0.81218	19.5021	0.132905
						0.5821	15.8186	0.659663						0				0.81333	19.5211	0.133093
						0.58307	15.8282	0.660762						0				0.81424	19.5272	0.133242
						0.58345	15.829	0.661193						0				0.81623	19.5405	0.133567
						0.58281	15.8415	0.660468						0				0.8201	19.5495	0.134201
						0.58126	15.8461	0.658711						0				0.82338	19.5569	0.134737
						0.58165	15.8591	0.659153						0				0.817	19.5561	0.133693
						0.57914	15.8637	0.656309						0				0.79048	19.5825	0.129354
						0.5794	15.8739	0.656603						0				0.77637	19.5843	0.127045
						0.57875	15.8803	0.655867						0				0.77444	19.5912	0.126729
						0.5792	15.8897	0.656377						0				0.7736	19.5994	0.126591
						0.58146	15.8956	0.658938						0				0.77457	19.6096	0.12675
						0.57907	15.9074	0.656229						0				0.76935	19.6177	0.125896
						0.57933	15.9121	0.656524						0				0.77	19.6347	0.126002
						0.58113	15.9169	0.658564						0				0.77528	19.6386	0.126866
						0.58107	15.9273	0.658496						0				0.77579	19.6487	0.12695
						0.58184	15.934	0.659369						0				0.7738	19.653	0.126624
						0.58204	15.941	0.659595						0				0.77534	19.6723	0.126876
						0.58448	15.9507	0.66236						0				0.76981	19.6778	0.125971
						0.58551	15.955	0.663528						0				0.77322	19.6846	0.126529
						0.58558	15.9639	0.663607						0				0.76903	19.6925	0.125844
						0.58783	15.9733	0.666157						0				0.76691	19.6987	0.125497
						0.58944	15.9799	0.667981						0				0.76839	19.7066	0.125739
						0.58963	15.9878	0.668197						0				0.76897	19.7126	0.125834
						0.58938	16.0011	0.667913						0				0.76292	19.7267	0.124844
						0.58629	16.0066	0.664412						0				0.75899	19.7388	0.124201
						0.58332	16.0134	0.661046						0				0.76111	19.7416	0.124548
						0.58075	16.0212	0.658133						0				0.75854	19.7564	0.124127
						0.57759	16.032	0.654552						0				0.75834	19.7648	0.124094
						0.57733	16.0393	0.654258						0				0.74817	19.7714	0.12243
						0.57701	16.0456	0.653895						0				0.71739	19.8113	0.117393
						0.57779	16.0582	0.654779						0				0.71018	19.8302	0.116213
						0.57914	16.0614	0.656309						0				0.71275	19.8372	0.116634
						0.57598	16.0719	0.652728						0				0.71024	19.8431	0.116223
						0.5763	16.0802	0.65309						0				0.70876	19.8493	0.115981
						0.57624	16.0829	0.653022						0				0.70973	19.8007	0.11614
						0.57502	16.1023	0.65164						0				0.70722	19.8474	0.115729
						0.57205	16.107	0.648274						0				0.71263	19.8587	0.116614
						0.56117	16.1073	0.635944						0				0.71076	19.8279	0.116308
						0.55402	16.1136	0.627842						0				0.7123	19.8729	0.11656
						0.54823	16.1278	0.62128						0				0.71063	19.8902	0.116287
						0.54443	16.1315	0.616974						0				0.70677	19.8904	0.115655
						0.53451	16.1407	0.605732						0				0.70496	19.904	0.115359
						0.5284	16.1432	0.598808						0				0.7029	19.9125	0.115022
						0.52292	16.1516	0.592598						0				0.70503	19.9216	0.115371
						0.52099	16.161	0.59041						0				0.70586	19.9338	0.115506
						0.51706	16.1634	0.585957						0				0.70683	19.9393	0.115665
						0.51539	16.1686	0.584064						0				0.71056	19.941	0.116276
						0.51153	16.1802	0.57969						0				0.71147	19.9482	0.116424
						0.50734	16.1898	0.574942						0				0.71024	19.9699	0.116223
						0.50283	16.2036	0.569831						0				0.71082	19.9702	0.116318
						0.50206	16.2031	0.568958						0				0.71346	19.9822	0.11675
						0.50019	16.2112	0.566839						0				0.70786	19.9802	0.115834
						0.4991	16.2192	0.565604						0				0.71095	20.0006	0.116339
						0.49845	16.2292	0.564867						0				0.71308	19.9999	0.116688
						0.4971	16.2392	0.563337						0				0.70631	20.0145	0.11558
						0.49511	16.2444	0.561082						0				0.70664	20.0286	0.115634
						0.49324	16.2583	0.558963						0				0.69968	20.0375	0.114495
						0.49298	16.2571	0.558668						0				0.69447	20.0385	0.113643
[truncated: 3,121 more rows]

## Sheet: Sup Fig 7B
			Cell counts (ucf/pellicle)
		Time (Weeks)	HS media (1/10)	Glycerol 15%
		W0	13000000
		W0	24500000
		W0	14500000
		W0	13000000
		W0	24500000
		W0	14500000
		W0 (1h, 20°C)		11250000
		W0 (1h, 20°C)		17500000
		W0 (1h, 20°C)		14500000
		W0 (1h, -80°C)		19250000
		W0 (1h, -80°C)		31000000
		W0 (1h, -80°C)		28600000
		W1		3500000
		W1		3000000
		W1		2000000
		W4		6750000
		W4		9250000
		W4		12250000
		w8		12000000
		w8		12750000
		w8		8750000
